# Supplementary material for: Epigenome-wide association study of objectively measured physical activity in peripheral blood leukocytes
Source: BMC Genomics. 2025 Jan 22;26:62. doi: 10.1186/s12864-025-11262-0 (PMC11755845; doi:10.1186/s12864-025-11262-0)
Supplement: Supplementary file 1 — Supplementary Material 1 [file 12864_2025_11262_MOESM1_ESM.xlsx]

## Sheet: Supp 1
Supplementary Table 1:Number of indvidiuals who have recorded Moderate and Vigourous data at informative time intervals. It can be noticed that Vigourous activity has little to no data recorded.
	Moderate (Total N= 353)	Vigorous (Total N= 353)
0 minutes recorded	<5	217
>0 minures and <2.4 minutes	<5	100
>2.4 minures and <20 minutes	21	33
>=20 minutes (0.33 hours)	331	<5

## Sheet: Supp 2
Supplementary Table 2: Population characteristics of ASLPAC
Variable	N = 408
Sex - male	198
Sex - female	210
Smoking – yes	27
Smoking – no	65
Smoking – missing	316
Age – years, mean (min-max)	15.01 (15 – 16)
Sedentary (mean hours (range))	7.409 (3 - 12)
Light (mean hours (range))	4.191 (1 - 8)
Moderate-vigorous (mean hours (range))	0.336 (0 - 11)
No. of valid days worn overall - mean (min-max)	5.8 (2-7)
N steps	NA

## Sheet: Supp 3
Supplementary Table 3: Summary statistics from model 1 of hours of SB. All the sites below a p-value 1.10x10-04 are shown.
Name	Estimate	SE	p-value	fdr	Chromosome	pos (GRCh37-hg19)	Relation_to_Island	Gene_name(UCSC)	Relation_to_transcription
cg05323286	-0.035866	0.00730843	1.43329e-06	0.516154	chr14	76141706	OpenSea	TTLL5	Body
cg16079898	-0.0211668	0.00442391	2.5521e-06	0.516154	chr4	148752167	OpenSea	ARHGAP10	Body
cg00215214	0.0617129	0.013257	4.64374e-06	0.516154	chr14	20930193	S_Shore	TMEM55B;TMEM55B	TSS1500;TSS1500
cg09622439	-0.0351186	0.00766046	6.39771e-06	0.516154	chr20	33894973	OpenSea	UQCC1;UQCC1;UQCC1	Body;Body;Body
cg10615263	-0.0243012	0.0053216	6.94139e-06	0.516154	chr12	67490162	OpenSea	LOC102724421	TSS200
cg08464235	-0.03464	0.00758628	6.96044e-06	0.516154	chr6	30117173	OpenSea
cg09549170	-0.0245844	0.00538512	6.96906e-06	0.516154	chr7	98608994	Island	TRRAP	Body
cg19429280	-0.0218705	0.00479827	7.20603e-06	0.516154	chr10	127508378	N_Shelf	UROS	5'UTR
cg20495677	-0.0217568	0.00477487	7.25191e-06	0.516154	chr7	34801759	OpenSea	AAA1;NPSR1;NPSR1	Body;Body;Body
cg12788684	0.0639493	0.0140368	7.27207e-06	0.516154	chr4	3748154	N_Shore
cg17158295	-0.0321367	0.00709308	8.14988e-06	0.516154	chr15	57281526	OpenSea	TCF12;TCF12;TCF12;TCF12	Body;Body;Body;Body
cg22025255	-0.0224877	0.00497367	8.48694e-06	0.516154	chr12	107346320	N_Shelf
cg05570153	-0.0206713	0.00459789	9.50196e-06	0.516154	chr2	43942393	OpenSea	PLEKHH2	Body
cg21291771	0.0303056	0.00678782	1.09183e-05	0.516154	chr17	38954603	S_Shore	KRT28	Body
cg09931111	-0.0266346	0.0059704	1.11072e-05	0.516154	chr2	36665587	OpenSea	CRIM1	Body
cg05833562	0.0271988	0.00610988	1.15617e-05	0.516154	chr14	46874779	OpenSea
cg08870914	-0.0223903	0.00503159	1.16373e-05	0.516154	chr17	15281288	OpenSea
cg23855063	0.0216259	0.00486156	1.17229e-05	0.516154	chr17	68165638	Island	KCNJ2;KCNJ2-AS1	TSS200;TSS200
cg09236163	0.096383	0.0218468	1.37682e-05	0.5743	chr15	81426669	Island	C15orf26;C15orf26	1stExon;5'UTR
cg10747185	-0.0234855	0.00535918	1.56436e-05	0.574686	chr3	176862267	OpenSea	TBL1XR1	5'UTR
cg15235798	-0.0363814	0.00832535	1.65146e-05	0.574686	chr13	112720244	N_Shore
cg13389876	-0.0299414	0.00685305	1.65686e-05	0.574686	chr20	3212177	Island	SLC4A11	Body
cg20113947	0.0425683	0.00979151	1.81904e-05	0.574686	chr2	233562546	Island	GIGYF2;GIGYF2;GIGYF2;GIGYF2	5'UTR;5'UTR;5'UTR;5'UTR
cg25995452	-0.0283083	0.00652773	1.90709e-05	0.574686	chr4	173403128	OpenSea	GALNTL6	Body
cg13579439	0.0336102	0.00775171	1.91341e-05	0.574686	chr2	25338028	OpenSea	EFR3B	Body
cg20477015	-0.0297307	0.00687126	1.98985e-05	0.574686	chr8	62746622	OpenSea
cg11285049	0.0291049	0.00673748	2.04883e-05	0.574686	chr5	177550234	OpenSea	N4BP3	3'UTR
cg05614059	-0.0359521	0.00833635	2.1144e-05	0.574686	chr14	52780386	N_Shore	PTGER2	TSS1500
cg18474081	0.0364871	0.00846284	2.12685e-05	0.574686	chr12	89923541	S_Shelf
cg16934023	-0.0254007	0.00590739	2.23266e-05	0.574686	chr6	151139352	OpenSea	PLEKHG1;PLEKHG1	ExonBnd;Body
cg15569354	-0.0279524	0.00651071	2.29575e-05	0.574686	chr8	140922626	OpenSea	TRAPPC9;TRAPPC9	Body;Body
cg27255653	-0.0208299	0.00487687	2.52315e-05	0.574686	chr2	26986235	N_Shore	C2orf18	TSS1500
cg11419736	-0.0541231	0.0127006	2.62946e-05	0.574686	chr4	15428995	OpenSea	C1QTNF7;C1QTNF7;C1QTNF7;LOC101929095	TSS1500;Body;5'UTR;Body
cg17632124	0.0368768	0.00866753	2.71512e-05	0.574686	chr6	41040243	Island	C6orf130;NFYA;NFYA	TSS200;TSS1500;TSS1500
cg14576322	-0.0198478	0.00466801	2.7406e-05	0.574686	chr7	99085176	OpenSea	ZNF789	3'UTR
cg26995255	-0.01804	0.00424366	2.75574e-05	0.574686	chr6	29408443	OpenSea	OR10C1	1stExon
cg17754742	-0.0280981	0.00661447	2.78415e-05	0.574686	chr8	6400956	OpenSea	ANGPT2;ANGPT2;ANGPT2;MCPH1	Body;Body;Body;Body
cg25804443	-0.0282457	0.00665372	2.82153e-05	0.574686	chr18	3875823	N_Shelf	DLGAP1	Body
cg01948714	0.0319604	0.00753021	2.828e-05	0.574686	chr8	144876503	S_Shelf	SCRIB;SCRIB	Body;Body
cg07328209	0.0444447	0.0104979	2.96093e-05	0.586657	chr5	112630811	S_Shore	MCC;MCC	TSS200;Body
cg27279678	-0.0438431	0.0103949	3.1749e-05	0.59694	chr17	80164247	OpenSea	CCDC57	5'UTR
cg24815154	-0.0236117	0.00560475	3.23101e-05	0.59694	chr17	65331211	OpenSea
cg03907575	0.032925	0.00782318	3.28711e-05	0.59694	chr12	50898411	N_Shore	DIP2B	TSS1500
cg19998151	-0.0716944	0.0170423	3.31411e-05	0.59694	chr11	267613	OpenSea
cg07360518	-0.0300643	0.00715897	3.42018e-05	0.602354	chr8	10245458	OpenSea	MSRA;MSRA;MSRA;MSRA	Body;Body;Body;Body
cg26465389	-0.0531141	0.0127139	3.7536e-05	0.619167	chr10	135060475	OpenSea
cg26060535	-0.0303331	0.00726509	3.79472e-05	0.619167	chr6	29948514	S_Shelf
cg23229099	0.105768	0.0253465	3.81897e-05	0.619167	chr10	32343069	N_Shore	KIF5B	Body
cg19667423	-0.0286928	0.00688009	3.86179e-05	0.619167	chr5	109212641	OpenSea
cg27540367	-0.0397408	0.00953566	3.90627e-05	0.619167	chr19	41848134	OpenSea	TGFB1	Body
cg07821737	-0.0221258	0.00531604	3.99607e-05	0.620981	chr19	56249743	OpenSea	NLRP9;NLRP9	1stExon;5'UTR
cg09554007	0.0293053	0.00706362	4.22234e-05	0.638677	chr16	89627174	Island	RPL13;RPL13;SNORD68;RPL13	5'UTR;1stExon;TSS1500;5'UTR
cg08426898	-0.0179813	0.00433669	4.27112e-05	0.638677	chr2	174916731	OpenSea
cg01927887	0.0616999	0.0149129	4.4424e-05	0.651988	chr17	65374072	Island	PITPNC1;PITPNC1;PITPNC1;PITPNC1	5'UTR;1stExon;1stExon;5'UTR
cg15658162	-0.0479055	0.0116109	4.64551e-05	0.659709	chr5	140977055	OpenSea	DIAPH1;DIAPH1	Body;Body
cg07320595	-0.0176826	0.00428672	4.66149e-05	0.659709	chr5	156485233	OpenSea	HAVCR1;HAVCR1;HAVCR1	1stExon;5'UTR;5'UTR
cg03045345	-0.0196157	0.00476687	4.8566e-05	0.668356	chr17	74037077	OpenSea	SRP68;SRP68;SRP68;SRP68;SRP68;SRP68;SRP68;SRP68	ExonBnd;ExonBnd;ExonBnd;ExonBnd;Body;Body;Body;Body
cg00720209	-0.0544421	0.0132625	5.06506e-05	0.668356	chr6	42043459	OpenSea	TAF8	Body
ch.7.901673F	0.0710896	0.0173298	5.12387e-05	0.668356	chr7	38262698	OpenSea	STARD3NL	Body
cg18054026	0.0455182	0.0110982	5.14008e-05	0.668356	chr15	81426820	S_Shore	C15orf26	Body
cg12557188	0.0293656	0.00718945	5.5089e-05	0.668356	chr2	190286691	OpenSea
cg24070543	0.0415076	0.0101668	5.55878e-05	0.668356	chr1	15737040	Island	EFHD2	Body
cg22510999	-0.0219865	0.00538832	5.59966e-05	0.668356	chr11	93465336	OpenSea	SNORA32;SNORD6;SNORA1	TSS1500;TSS1500;TSS200
cg22490254	-0.0621029	0.0152392	5.72379e-05	0.668356	chr2	11269719	OpenSea
cg03559133	-0.0268372	0.00659047	5.79305e-05	0.668356	chr19	14066712	Island	DCAF15	Body
cg00359181	-0.0477209	0.011722	5.81813e-05	0.668356	chr2	38893519	OpenSea	GALM	Body
cg11255439	-0.0901066	0.0221407	5.8532e-05	0.668356	chr3	148361535	OpenSea
cg15358937	0.0301814	0.00742453	5.96193e-05	0.668356	chr4	2936732	Island	C4orf10;MFSD10;MFSD10	TSS1500;TSS200;TSS1500
cg25119397	-0.0255946	0.00630006	6.03432e-05	0.668356	chr8	116684939	S_Shelf
cg04143307	-0.030381	0.00748026	6.06188e-05	0.668356	chr8	18783676	OpenSea	PSD3	Body
cg24100307	-0.0197617	0.00486773	6.09377e-05	0.668356	chr6	3748356	N_Shelf	C6orf145	Body
cg25953536	-0.0343789	0.00847193	6.14057e-05	0.668356	chr17	26684567	Island	POLDIP2;POLDIP2;TMEM199	1stExon;5'UTR;TSS200
cg09712464	-0.0285091	0.00702647	6.15623e-05	0.668356	chr17	2627328	Island
cg15169980	-0.0184519	0.00456005	6.44012e-05	0.677221	chr13	110375712	OpenSea
cg00914777	0.0303582	0.00750358	6.45562e-05	0.677221	chr14	93651123	Island	MOAP1;C14orf109;C14orf109	5'UTR;TSS1500;TSS200
cg17729335	0.0442728	0.0109471	6.49424e-05	0.677221	chr11	75875022	N_Shore
cg08959878	-0.0285721	0.00707729	6.68405e-05	0.687963	chr2	2710266	OpenSea
cg09583107	-0.0230028	0.00570412	6.80442e-05	0.69024	chr14	76950911	OpenSea	ESRRB	Body
cg01774835	-0.018638	0.00462805	6.95793e-05	0.69024	chr13	37016876	OpenSea	CCNA1;CCNA1;CCNA1;CCNA1	3'UTR;3'UTR;3'UTR;3'UTR
cg24164564	-0.0561658	0.0139459	6.96745e-05	0.69024	chr8	76317040	N_Shelf
cg27384037	0.0276323	0.0068675	7.0841e-05	0.693131	chr16	12009869	Island	GSPT1;GSPT1;GSPT1	TSS200;TSS200;5'UTR
cg05021216	-0.0220409	0.00548712	7.26337e-05	0.702005	chr17	917159	S_Shore	ABR;ABR;ABR;ABR;ABR	Body;Body;Body;Body;Body
cg05216219	-0.0192212	0.00479102	7.40166e-05	0.706411	chr16	17366317	OpenSea	XYLT1	Body
cg05313922	0.0282852	0.00705582	7.50049e-05	0.706411	chr4	77949762	OpenSea	SEPT11;SEPT11;SEPT11;SEPT11	ExonBnd;ExonBnd;Body;Body
cg13168598	-0.0251137	0.00626892	7.59232e-05	0.706411	chr1	85725329	Island	C1orf52;C1orf52;C1orf52	1stExon;Body;5'UTR
cg21185857	-0.0352751	0.00881648	7.73773e-05	0.706411	chr16	20338303	OpenSea	GP2;GP2;GP2;GP2	5'UTR;5'UTR;5'UTR;5'UTR
cg26002253	0.0289973	0.00725638	7.89094e-05	0.706411	chr1	26438845	Island	PDIK1L;PDIK1L;PDIK1L	5'UTR;Body;Body
cg05750782	-0.0422063	0.0105875	8.20594e-05	0.706411	chr6	7311620	N_Shore	SSR1;SSR1;SSR1	Body;Body;Body
cg00250036	-0.0456407	0.0114504	8.21873e-05	0.706411	chr14	34077061	OpenSea	NPAS3;NPAS3;NPAS3;NPAS3	Body;Body;Body;Body
cg05377594	-0.0370242	0.00928875	8.22905e-05	0.706411	chr2	16004916	OpenSea
cg14840850	-0.0251688	0.00632399	8.42522e-05	0.706411	chr6	161636502	OpenSea	AGPAT4	Body
cg14297063	0.0498227	0.0125339	8.58792e-05	0.706411	chr9	133778136	N_Shore	FIBCD1;FIBCD1	3'UTR;3'UTR
cg23969955	-0.0193085	0.00485851	8.62135e-05	0.706411	chr6	111368785	OpenSea	LOC442245	TSS200
cg15649193	0.0362845	0.00913509	8.6984e-05	0.706411	chr19	14640403	Island	TECR;MIR639;TECR	5'UTR;Body;1stExon
cg03915940	0.0289966	0.00730256	8.73868e-05	0.706411	chr16	3545106	N_Shore	C16orf90	Body
cg09143252	-0.0319761	0.00805566	8.78882e-05	0.706411	chr16	70451923	OpenSea	ST3GAL2	5'UTR
cg07257747	-0.0204828	0.00516099	8.81127e-05	0.706411	chr5	156944020	OpenSea	ADAM19	Body
cg23658462	0.0308924	0.00778582	8.86158e-05	0.706411	chr19	1290552	Island	EFNA2	Body
cg10786550	-0.0197181	0.00497232	8.92523e-05	0.706411	chr13	32716659	OpenSea	FRY	Body
cg13692650	-0.0280112	0.00706915	9.03728e-05	0.706411	chr2	63099116	OpenSea	EHBP1;EHBP1;EHBP1;EHBP1	Body;Body;Body;Body
cg02924943	-0.0418658	0.0105893	9.35728e-05	0.706411	chr3	134125326	N_Shore
cg20787266	-0.028547	0.007224	9.43956e-05	0.706411	chr16	70780647	OpenSea	VAC14	Body
cg14149552	0.0322906	0.00817466	9.50442e-05	0.706411	chr9	80642464	N_Shelf	GNAQ	Body
cg25598308	0.0265596	0.00673291	9.70392e-05	0.706411	chr11	120440821	OpenSea
cg14964285	-0.0207147	0.00526023	9.96883e-05	0.706411	chr12	4435533	S_Shore	C12orf5	Body

## Sheet: Supp 4
Supplementary Table 4: Summary statistics from model 2 of hours of SB. All the sites below a p-value 1.10x10-04 are shown.
Name	Estimate	SE	p-value	fdr	Chromosome	pos (GRCh37-hg19)	Relation_to_Island	Gene_name(UCSC)	Relation_to_transcription
cg26698820	-0.0556736	0.0101974	9.22239e-08	0.0389068	chr20	25063078	S_Shore	VSX1;VSX1;VSX1;VSX1;VSX1;VSX1	TSS200;TSS200;TSS200;TSS200;TSS200;TSS200
cg19592637	-0.0667375	0.0122285	9.82062e-08	0.0389068	chr20	25063052	N_Shore	VSX1;VSX1	TSS1500;TSS1500
cg15644675	0.03402	0.00643753	2.25588e-07	0.0584256	chr1	54666143	Island	CYB5RL;MRPL37	TSS1500;1stExon
cg25804443	-0.0426328	0.00814956	2.94949e-07	0.0584256	chr18	3875823	N_Shelf	DLGAP1	Body
cg23077820	-0.0387935	0.00778102	9.87225e-07	0.129441	chr2	223154176	N_Shore	PAX3;PAX3;PAX3;PAX3;PAX3;PAX3	Body;Body;Body;Body;Body;Body
cg21291771	0.0417636	0.00842113	1.1253e-06	0.129441	chr17	38954603	S_Shore	KRT28	Body
cg09583107	-0.0346507	0.00699368	1.14354e-06	0.129441	chr14	76950911	OpenSea	ESRRB	Body
cg24569831	-0.121176	0.0249432	1.8104e-06	0.179309	chr15	93617168	Island	RGMA;RGMA;RGMA;RGMA;RGMA;RGMA;RGMA	1stExon;TSS1500;Body;5'UTR;TSS1500;5'UTR;TSS1500
cg07394446	-0.0647625	0.0134136	2.08907e-06	0.183919	chr15	100881458	Island	ADAMTS17	Body
cg05816000	-0.0296632	0.00623335	3.12966e-06	0.229057	chr4	148915072	OpenSea	ARHGAP10	Body
cg11255439	-0.130418	0.0275286	3.17995e-06	0.229057	chr3	148361535	OpenSea
cg00844791	-0.0337416	0.00714541	3.67179e-06	0.242445	chr19	56042579	Island	SBK2	Body
cg08383262	0.0486532	0.0104563	4.69717e-06	0.249393	chr3	123987194	N_Shore	KALRN;KALRN	Body;Body
cg22331723	0.0379855	0.00820382	5.20645e-06	0.249393	chr14	67913548	OpenSea
cg02807219	-0.0342612	0.00740884	5.39613e-06	0.249393	chr5	63459868	N_Shore
cg14993530	0.0535625	0.0116275	5.7912e-06	0.249393	chr1	245027115	Island	HNRNPU;HNRNPU	1stExon;1stExon
cg00035889	-0.0392156	0.00852069	5.9003e-06	0.249393	chr4	38689910	N_Shore	KLF3	Body
cg20711030	0.0267467	0.00581265	5.9255e-06	0.249393	chr7	150897624	N_Shelf
cg07121705	0.0250108	0.00548014	7.04518e-06	0.249393	chr10	123734449	Island	NSMCE4A;NSMCE4A	1stExon;1stExon
cg08870914	-0.0283517	0.00621675	7.12498e-06	0.249393	chr17	15281288	OpenSea
cg15554219	-0.0816297	0.0179197	7.33694e-06	0.249393	chr3	137478371	N_Shore
cg27499202	0.0606131	0.0133315	7.59773e-06	0.249393	chr3	48956740	Island	C3orf71;ARIH2;C3orf71	1stExon;5'UTR;5'UTR
cg09712464	-0.0397873	0.00876287	7.79663e-06	0.249393	chr17	2627328	Island
cg15602217	0.0264098	0.00583631	8.34934e-06	0.249393	chr17	80319589	OpenSea	TEX19	5'UTR
cg01770362	-0.0357629	0.0079049	8.4734e-06	0.249393	chr8	23385913	N_Shore	SLC25A37	TSS1500
cg11855179	-0.0355165	0.00785938	8.66713e-06	0.249393	chr12	105155098	OpenSea	CHST11;CHST11	3'UTR;3'UTR
cg05927432	-0.0602996	0.0133449	8.73465e-06	0.249393	chr8	110704026	S_Shore	GOLSYN;GOLSYN	TSS200;TSS200
cg27130993	0.0418098	0.00926758	9.13152e-06	0.249393	chr5	148545635	OpenSea	ABLIM3	Body
cg13434411	-0.0760749	0.0168958	9.23691e-06	0.249393	chr9	970297	Island
cg20368979	0.0521288	0.011593	9.48731e-06	0.249393	chr4	73935086	Island	COX18	1stExon
cg06642489	0.0724229	0.0161297	9.75729e-06	0.249393	chr8	23367163	OpenSea
cg09622439	-0.0427168	0.00952495	1.02076e-05	0.250788	chr20	33894973	OpenSea	UQCC1;UQCC1;UQCC1	Body;Body;Body
cg27255394	0.0243205	0.00543283	1.04449e-05	0.250788	chr11	76786069	OpenSea	CAPN5	5'UTR
cg19674138	-0.0517935	0.0116213	1.14244e-05	0.257541	chr11	63804021	Island	MACROD1	Body
cg15868622	0.0405014	0.00911826	1.20718e-05	0.257541	chr6	138149370	OpenSea	LOC100130476	Body
cg13915752	0.0351197	0.00790691	1.209e-05	0.257541	chr6	111132613	N_Shelf	CDK19	Body
cg00198066	0.0386216	0.00870189	1.22585e-05	0.257541	chr2	136964552	OpenSea
cg08389206	0.0264212	0.00597715	1.32714e-05	0.257541	chr1	41931924	OpenSea
cg12504882	-0.0424514	0.0096127	1.35061e-05	0.257541	chr2	176977374	Island
cg27136299	0.0252166	0.00572451	1.41801e-05	0.257541	chr2	74682091	Island	INO80B	TSS200
cg04055779	-0.0448394	0.0101828	1.42785e-05	0.257541	chr8	33582978	S_Shelf
cg06858555	-0.0433137	0.00983721	1.43504e-05	0.257541	chr14	105144735	S_Shore
cg09186006	-0.0528907	0.0120273	1.47216e-05	0.257541	chr10	91295299	Island	SLC16A12;SLC16A12	1stExon;5'UTR
cg15235798	-0.0455719	0.0103846	1.53029e-05	0.257541	chr13	112720244	N_Shore
cg07111441	-0.0259254	0.00590893	1.53628e-05	0.257541	chr1	47130423	N_Shelf	ATPAF1;ATPAF1	Body;Body
cg14900270	0.026006	0.00592997	1.54511e-05	0.257541	chr1	49176428	OpenSea	AGBL4	Body
cg27228578	-0.060977	0.0139089	1.5578e-05	0.257541	chr17	11502093	Island	DNAH9	1stExon
cg18866015	-0.0692044	0.0157848	1.56017e-05	0.257541	chr18	49868552	Island	DCC	Body
cg26266618	-0.048411	0.0110831	1.66582e-05	0.26937	chr1	208085043	S_Shore	CD34;CD34	TSS1500;TSS1500
cg05350360	-0.0283709	0.00650405	1.74604e-05	0.27384	chr19	4475274	S_Shelf	HDGF2;HDGF2	Body;Body
cg07423198	0.0334698	0.00768514	1.76259e-05	0.27384	chr12	123458881	N_Shore	ABCB9;OGFOD2	5'UTR;TSS1500
cg01565740	-0.0249738	0.00574123	1.80283e-05	0.274706	chr13	110670202	OpenSea
cg04502822	-0.0293382	0.00674857	1.87818e-05	0.279384	chr1	212422786	OpenSea	LOC101929541	Body
cg26932437	0.0602743	0.0138709	1.90405e-05	0.279384	chr17	61904493	N_Shore	PSMC5;FTSJ3;FTSJ3	TSS1500;1stExon;5'UTR
cg14090201	0.0425553	0.00982236	1.9434e-05	0.279882	chr4	40428121	OpenSea	RBM47;RBM47	Body;Body
cg14228614	-0.0331656	0.00766293	1.9794e-05	0.279882	chr8	58909645	S_Shore	FAM110B	5'UTR
cg05197228	0.112943	0.0261047	2.01341e-05	0.279882	chr1	194337692	OpenSea
cg04164467	0.0288636	0.00669581	2.14241e-05	0.292678	chr2	11705592	OpenSea	GREB1;GREB1;GREB1	Body;Body;Body
cg16410618	0.0256677	0.00597002	2.23807e-05	0.300565	chr7	65542775	S_Shore	ASL;ASL;ASL;ASL	Body;Body;Body;Body
cg16887070	0.035295	0.00822434	2.3189e-05	0.302158	chr6	3324467	OpenSea	SLC22A23;SLC22A23	Body;Body
cg03788239	0.0279113	0.00651441	2.38503e-05	0.302158	chr3	14699141	OpenSea	C3orf19	Body
cg05614059	-0.0447188	0.0104386	2.39141e-05	0.302158	chr14	52780386	N_Shore	PTGER2	TSS1500
cg13325904	-0.0737817	0.0172286	2.40944e-05	0.302158	chr5	3311313	OpenSea
cg12776605	0.0295007	0.00690531	2.51414e-05	0.302158	chr3	35720394	OpenSea	ARPP21;ARPP21;ARPP21;ARPP21;ARPP21;ARPP21;ARPP21	TSS1500;TSS1500;TSS1500;TSS1500;5'UTR;5'UTR;5'UTR
cg15815827	-0.034679	0.00811788	2.5167e-05	0.302158	chr20	61546407	S_Shelf	DIDO1;DIDO1;DIDO1;DIDO1	5'UTR;5'UTR;5'UTR;5'UTR
cg23700928	0.0435475	0.0101939	2.51687e-05	0.302158	chr22	49086772	N_Shore	FAM19A5;FAM19A5	Body;Body
cg07612104	0.0362908	0.00850518	2.57139e-05	0.302452	chr12	32735175	OpenSea	FGD4;FGD4;FGD4;FGD4;FGD4	5'UTR;5'UTR;Body;Body;Body
cg00198926	-0.0286816	0.00672707	2.60729e-05	0.302452	chr12	91252122	OpenSea
cg19753469	-0.0448642	0.0105279	2.63384e-05	0.302452	chr15	79169964	S_Shelf	MORF4L1;MORF4L1;MORF4L1;MORF4L1;MORF4L1	5'UTR;5'UTR;5'UTR;Body;Body
cg19589922	-0.0418636	0.00983819	2.70201e-05	0.305847	chr4	183726897	N_Shore
cg17107493	0.0198518	0.00466831	2.74169e-05	0.305968	chr16	46763594	OpenSea	MYLK3;MYLK3;MYLK3;MYLK3	ExonBnd;ExonBnd;Body;Body
cg08811210	-0.0425884	0.0100466	2.89321e-05	0.312213	chr6	28963785	OpenSea	ZNF311	Body
cg12089543	-0.0356311	0.00840693	2.90688e-05	0.312213	chr22	46646381	Island	C22orf40	TSS200
cg19506593	-0.0593954	0.0140175	2.91586e-05	0.312213	chr6	164443184	OpenSea
cg23138728	-0.0455455	0.0107638	2.99343e-05	0.312993	chr11	118928492	S_Shore	HYOU1;HYOU1	TSS1500;TSS1500
cg11020545	-0.0249166	0.00589034	3.00533e-05	0.312993	chr4	77866916	N_Shelf
cg13321914	-0.0949862	0.0224473	3.07758e-05	0.312993	chr16	80779008	OpenSea	CDYL2	Body
cg03009674	0.0365165	0.00865114	3.12255e-05	0.312993	chr5	177946401	S_Shore	COL23A1	Body
cg14870136	-0.042697	0.0101214	3.15584e-05	0.312993	chr13	113496400	N_Shore	ATP11A;ATP11A	Body;Body
cg26928560	-0.0336093	0.00797821	3.23735e-05	0.312993	chr17	37797054	S_Shelf	STARD3;STARD3;STARD3	5'UTR;5'UTR;5'UTR
cg16194131	0.0255323	0.00605691	3.24087e-05	0.312993	chr2	30440722	OpenSea
cg12030690	-0.0534819	0.0127209	3.35064e-05	0.312993	chr4	90759203	S_Shore	SNCA;SNCA;SNCA;SNCA	TSS1500;5'UTR;TSS1500;TSS1500
cg25955614	-0.0597246	0.0142202	3.41136e-05	0.312993	chr7	86596648	OpenSea	KIAA1324L;KIAA1324L;KIAA1324L	Body;Body;TSS1500
cg27311272	-0.0245072	0.00583504	3.41586e-05	0.312993	chr10	332271	OpenSea	DIP2C	Body
cg02753749	-0.0253122	0.00602862	3.43024e-05	0.312993	chr10	23818762	OpenSea
cg17400113	-0.0511205	0.0121801	3.45782e-05	0.312993	chr15	93617146	Island	RGMA;RGMA;RGMA;RGMA;RGMA;RGMA;RGMA	1stExon;TSS1500;Body;5'UTR;TSS1500;5'UTR;TSS1500
cg27013478	-0.0387292	0.00923248	3.48509e-05	0.312993	chr16	2961939	Island	FLYWCH1;FLYWCH1	TSS200;TSS200
ch.2.1894803R	0.0500255	0.0119323	3.53059e-05	0.312993	chr2	85942847	OpenSea
cg09215601	-0.0611857	0.014598	3.5373e-05	0.312993	chr1	198741194	OpenSea
cg09391860	-0.0502961	0.012003	3.55517e-05	0.312993	chr20	44629456	OpenSea
cg22524061	-0.0464206	0.0110871	3.61705e-05	0.314941	chr8	99959430	N_Shore	OSR2;OSR2	5'UTR;5'UTR
cg13389876	-0.0354232	0.00848507	3.79121e-05	0.317161	chr20	3212177	Island	SLC4A11	Body
cg03817621	-0.0280505	0.0067191	3.79441e-05	0.317161	chr10	52645399	OpenSea	A1CF;A1CF;A1CF;A1CF;A1CF;A1CF	5'UTR;1stExon;5'UTR;5'UTR;1stExon;1stExon
cg04456861	0.0494242	0.0118458	3.8334e-05	0.317161	chr8	145943263	S_Shelf
cg06545019	-0.0578002	0.0138703	3.91847e-05	0.317161	chr9	110250612	Island	KLF4	Body
cg15979042	0.0359503	0.00862259	3.92003e-05	0.317161	chr12	95225959	OpenSea
cg16351352	0.0441951	0.0105993	3.93538e-05	0.317161	chr14	55738545	Island	FBXO34;FBXO34	5'UTR;TSS1500
cg15264273	-0.0240968	0.00578223	3.94192e-05	0.317161	chr9	97040460	OpenSea	ZNF169	5'UTR
cg12882503	-0.0429069	0.0103038	3.96277e-05	0.317161	chr13	113646693	N_Shore	MCF2L	Body
cg07360518	-0.0368377	0.00885233	4.01486e-05	0.318117	chr8	10245458	OpenSea	MSRA;MSRA;MSRA;MSRA	Body;Body;Body;Body
cg14074180	0.0342693	0.0082402	4.05808e-05	0.318358	chr5	90657720	OpenSea
cg20918697	0.0349124	0.00840239	4.14334e-05	0.32186	chr11	1978393	Island
cg22488568	-0.0343635	0.00828337	4.23281e-05	0.325618	chr1	27426952	OpenSea	SLC9A1	Body
cg26956371	0.0707212	0.0170769	4.36918e-05	0.32969	chr10	124713989	Island	C10orf88	TSS200
cg04303382	-0.0455289	0.0110027	4.42172e-05	0.32969	chr17	77766421	Island
cg20676716	-0.0633827	0.0153195	4.43586e-05	0.32969	chr2	177053568	Island	HOXD1	1stExon
cg08617588	-0.0376547	0.00910305	4.50786e-05	0.32969	chr16	87325723	OpenSea	LOC101928682	Body
cg12855555	0.040565	0.00981936	4.54601e-05	0.32969	chr1	24700385	OpenSea	STPG1;STPG1;STPG1;STPG1	Body;Body;Body;Body
cg15358372	-0.0574779	0.0139248	4.61205e-05	0.32969	chr10	71108752	OpenSea	HK1;HK1;HK1;HK1;HK1	Body;Body;Body;Body;Body
cg01725608	0.0546541	0.0132414	4.61447e-05	0.32969	chr7	120969666	Island	WNT16;WNT16	Body;Body
cg01989902	-0.0285975	0.00693534	4.70563e-05	0.32969	chr14	68807524	OpenSea	RAD51L1;RAD51L1;RAD51L1	Body;Body;Body
cg00500789	-0.0713558	0.0173192	4.76289e-05	0.32969	chr1	43751370	OpenSea	C1orf210;C1orf210	TSS200;TSS200
cg01277890	0.0254266	0.00617435	4.82904e-05	0.32969	chr5	138731822	S_Shore	LOC389333	TSS1500
cg05931439	-0.0740296	0.0179972	4.89193e-05	0.32969	chr14	23305957	Island	MMP14;MMP14	5'UTR;1stExon
cg11327463	0.0276671	0.00672867	4.92564e-05	0.32969	chr22	29628227	OpenSea	EMID1;EMID1;EMID1;EMID1	ExonBnd;ExonBnd;Body;Body
cg20787266	-0.0370531	0.00901974	5.01019e-05	0.32969	chr16	70780647	OpenSea	VAC14	Body
cg07753783	0.0503142	0.0122641	5.12017e-05	0.32969	chr9	133431638	OpenSea
cg06411724	-0.092817	0.0226281	5.14522e-05	0.32969	chr7	15725477	OpenSea	MEOX2	Body
cg01102582	-0.0295695	0.00719954	5.1524e-05	0.32969	chr6	27597334	N_Shore
cg23148651	-0.0401926	0.00980575	5.19363e-05	0.32969	chr6	21593857	N_Shore	SOX4	TSS200
cg12030947	0.0315552	0.00770718	5.29312e-05	0.32969	chr11	43530309	OpenSea
cg14727452	-0.0277302	0.00678003	5.39041e-05	0.32969	chr11	117283767	OpenSea	CEP164	3'UTR
cg26644781	-0.031516	0.00770051	5.42997e-05	0.32969	chr16	58325044	OpenSea	KLKBL4	Body
cg27429525	0.0533496	0.0130525	5.457e-05	0.32969	chr5	134240499	Island	PCBD2	TSS1500
cg03511041	-0.0320443	0.0078416	5.46922e-05	0.32969	chr20	61808126	Island
cg20327265	-0.0682482	0.0167113	5.52219e-05	0.32969	chr18	20138983	N_Shore
cg04376782	0.0381679	0.00934857	5.54945e-05	0.32969	chr2	219160002	S_Shelf	PNKD	Body
cg27046659	0.0406565	0.00995988	5.56947e-05	0.32969	chr10	75634352	Island	CAMK2G;CAMK2G;CAMK2G;CAMK2G;CAMK2G	TSS200;TSS200;TSS200;TSS200;TSS200
cg15575700	-0.0814259	0.0199502	5.5896e-05	0.32969	chr17	42072622	S_Shore	PYY	5'UTR
cg03117544	-0.0291313	0.00713085	5.61078e-05	0.32969	chr1	27526147	N_Shore
cg01059669	-0.0387469	0.00948567	5.62383e-05	0.32969	chr6	134496004	Island	SGK1;SGK1;SGK1;SGK1;SGK1	1stExon;Body;5'UTR;Body;Body
cg08464235	-0.0387639	0.00950568	5.66649e-05	0.32969	chr6	30117173	OpenSea
cg10367244	-0.0470959	0.0115553	5.71784e-05	0.32969	chr15	96865032	Island
cg24385902	-0.0495493	0.0121591	5.727e-05	0.32969	chr6	144617301	OpenSea	UTRN	Body
cg07794335	0.0402157	0.00987327	5.80613e-05	0.32969	chr6	107176349	OpenSea	LOC100422737	Body
cg11946387	0.0282545	0.00692492	5.81526e-05	0.32969	chr10	129955946	OpenSea
cg05165982	-0.0275181	0.0067494	5.8236e-05	0.32969	chr16	20121436	OpenSea
cg03593731	0.0334469	0.00821371	5.84463e-05	0.32969	chr2	201606256	OpenSea	AOX2P	Body
cg01269537	-0.0218601	0.00537296	5.90813e-05	0.32969	chr16	70415514	Island	ST3GAL2	3'UTR
cg19207812	0.0235242	0.00578816	5.98779e-05	0.32969	chr8	29404654	OpenSea
cg04808179	-0.048714	0.0119575	5.99096e-05	0.32969	chr16	58529306	OpenSea	NDRG4;NDRG4;NDRG4	Body;Body;Body
cg08901443	0.0288364	0.00709697	6.01417e-05	0.32969	chr9	89875391	OpenSea
cg05153380	0.0291951	0.00718987	6.07647e-05	0.32969	chr5	142163563	OpenSea	ARHGAP26;ARHGAP26	Body;Body
cg00681997	0.0261795	0.00645281	6.16435e-05	0.32969	chr1	116035580	OpenSea
cg05323286	-0.0370605	0.00913351	6.17818e-05	0.32969	chr14	76141706	OpenSea	TTLL5	Body
cg22489931	-0.0899128	0.0221439	6.18011e-05	0.32969	chr15	93595923	S_Shore	RGMA;RGMA;RGMA;RGMA;RGMA;RGMA	Body;Body;Body;Body;Body;Body
cg21821231	-0.0354853	0.0087455	6.18685e-05	0.32969	chr11	1262890	S_Shore	MUC5B	Body
cg26151761	0.0305308	0.00753222	6.2587e-05	0.32969	chr1	203025885	OpenSea	PPFIA4	Body
cg19783876	0.0219576	0.00542178	6.34808e-05	0.32969	chr3	5274691	OpenSea
cg22814474	0.02536	0.00625147	6.37396e-05	0.32969	chr3	12512848	OpenSea
cg17231661	0.0399628	0.00988463	6.53443e-05	0.32969	chr11	119039801	Island	NLRX1;NLRX1	5'UTR;5'UTR
cg25954441	-0.0376271	0.00930978	6.56755e-05	0.32969	chr22	42475561	Island	C22orf32	TSS200
cg14470781	0.0279472	0.00692165	6.67184e-05	0.32969	chr10	44918104	OpenSea
cg00698491	0.0274618	0.00680492	6.72833e-05	0.32969	chr15	42145030	OpenSea	SPTBN5;SPTBN5	ExonBnd;Body
cg21628404	0.0209635	0.00520032	6.84946e-05	0.32969	chr6	44035746	OpenSea	LOC101929705	Body
cg23530031	-0.0219589	0.00544505	6.86023e-05	0.32969	chr11	7541099	OpenSea	PPFIBP2	5'UTR
cg14147151	-0.0546367	0.0135591	6.90187e-05	0.32969	chr9	138948000	S_Shelf	NACC2	5'UTR
cg02683759	-0.0698282	0.0173401	6.96773e-05	0.32969	chr2	157177072	Island
cg04131431	-0.039802	0.00988589	7.00373e-05	0.32969	chr1	202183387	Island	LGR6;LGR6;LGR6	Body;Body;Body
cg07158747	-0.0615112	0.0152831	7.02976e-05	0.32969	chr1	91196488	S_Shelf
cg24724664	-0.0363442	0.00902363	7.03991e-05	0.32969	chr2	172945383	Island	MAP1D	3'UTR
cg11590833	-0.0627851	0.0156052	7.07119e-05	0.32969	chr15	34913540	OpenSea
cg14823876	0.0367289	0.00912474	7.13277e-05	0.32969	chr11	12900636	OpenSea	TEAD1	Body
cg01001924	0.0332881	0.00828351	7.21254e-05	0.32969	chr19	50834408	N_Shore
cg13428814	0.0405581	0.0100942	7.22678e-05	0.32969	chr1	41839214	OpenSea	FOXO6	Body
cg18474081	0.0423856	0.0105475	7.27839e-05	0.32969	chr12	89923541	S_Shelf
cg27113929	0.0293701	0.00731379	7.29316e-05	0.32969	chr5	55034148	S_Shore	DDX4;DDX4;DDX4	5'UTR;5'UTR;5'UTR
cg19577377	0.0253626	0.00631738	7.32177e-05	0.32969	chr13	113742155	N_Shore	MCF2L;MCF2L	Body;Body
cg07986257	-0.0253965	0.00632923	7.40675e-05	0.32969	chr6	22321172	OpenSea
cg22490254	-0.0765295	0.0190813	7.44234e-05	0.32969	chr2	11269719	OpenSea
cg16571098	0.023072	0.00575563	7.51034e-05	0.32969	chr17	8065842	N_Shore	VAMP2	Body
cg18473388	0.026083	0.00650845	7.53745e-05	0.32969	chr15	81488867	OpenSea	IL16	TSS1500
cg15150970	-0.0240721	0.00599824	7.55181e-05	0.32969	chr2	25473529	N_Shore	DNMT3A;DNMT3A;DNMT3A	Body;Body;Body
cg04413261	-0.0238774	0.00595995	7.57593e-05	0.32969	chr3	150268467	S_Shelf	EIF2A	Body
cg18697351	0.0197425	0.00492797	7.5788e-05	0.32969	chr18	21693242	OpenSea	TTC39C;TTC39C;TTC39C	TSS200;Body;Body
cg09251606	-0.0257029	0.00641915	7.6439e-05	0.32969	chr17	78740306	OpenSea	RPTOR;RPTOR	Body;Body
cg07888234	0.0482593	0.0120579	7.69984e-05	0.32969	chr18	59992252	Island	TNFRSF11A	TSS1500
cg01835124	0.0333814	0.00834093	7.73023e-05	0.32969	chr14	77341345	OpenSea
cg24368880	-0.0617345	0.0154283	7.75815e-05	0.32969	chr4	183166971	OpenSea
cg00029751	0.0302334	0.00756217	7.83462e-05	0.32969	chr20	34597824	OpenSea	CNBD2;CNBD2;CNBD2	Body;Body;Body
cg05216219	-0.0236948	0.00592819	7.86674e-05	0.32969	chr16	17366317	OpenSea	XYLT1	Body
cg05545728	0.0225756	0.00564438	7.9194e-05	0.32969	chr6	33700564	OpenSea	IP6K3;IP6K3	Body;Body
cg17004574	0.0564626	0.014135	7.94567e-05	0.32969	chr5	146762339	OpenSea	STK32A;STK32A	Body;Body
cg18175808	-0.0540235	0.0135248	7.97197e-05	0.32969	chr1	63786271	Island
cg14481124	0.0385571	0.00964145	7.97766e-05	0.32969	chr10	71500729	OpenSea
cg08736267	0.0274943	0.00688656	8.01589e-05	0.32969	chr10	121461890	OpenSea
cg19450233	0.0323671	0.00810544	8.01781e-05	0.32969	chr10	125951041	OpenSea
cg24797045	0.0241741	0.00605773	8.07034e-05	0.32969	chr1	51788070	OpenSea	TTC39A;TTC39A;TTC39A;TTC39A;TTC39A;TTC39A	TSS200;TSS200;5'UTR;Body;Body;Body
cg05304184	-0.0234876	0.00588779	8.14041e-05	0.32969	chr16	58281483	N_Shelf
cg06489008	0.0314293	0.00788033	8.14579e-05	0.32969	chr20	23433349	OpenSea	CST11;CST11	1stExon;1stExon
cg12541454	-0.0234768	0.00588677	8.31903e-05	0.32969	chr4	174437915	Island
cg05352689	0.0326343	0.00819359	8.32507e-05	0.32969	chr10	45407522	OpenSea	TMEM72;TMEM72-AS1	Body;Body
cg05946080	0.0405121	0.0101751	8.37284e-05	0.32969	chr2	160777247	OpenSea
cg06760356	0.0270575	0.00679603	8.37706e-05	0.32969	chr19	17546188	OpenSea
cg14354327	-0.0507774	0.0127582	8.42497e-05	0.32969	chr10	131763676	Island
cg06598544	-0.0386575	0.0097124	8.4351e-05	0.32969	chr20	61472147	Island	COL9A3	3'UTR
cg20289299	-0.0499661	0.0125544	8.45321e-05	0.32969	chr6	86388069	Island	SNHG5;SNORD50B;SNORD50A	Body;TSS1500;TSS1500
cg06591522	0.0270614	0.00680144	8.46458e-05	0.32969	chr7	73283445	OpenSea
cg13456688	0.0385466	0.00968115	8.47659e-05	0.32969	chr9	124965049	OpenSea	LHX6;LHX6	3'UTR;3'UTR
cg04531553	0.0328456	0.0082599	8.54199e-05	0.32969	chr4	186948876	OpenSea
cg20436746	-0.0377679	0.00948642	8.603e-05	0.32969	chr12	69220694	OpenSea	MDM2;MDM2;MDM2;MDM2;MDM2	Body;Body;Body;Body;Body
cg18686155	-0.0497438	0.0125208	8.66757e-05	0.32969	chr14	54421381	Island	BMP4;BMP4;BMP4	TSS200;5'UTR;5'UTR
cg22714601	-0.0226945	0.0057079	8.68751e-05	0.32969	chr4	71673552	OpenSea	RUFY3	3'UTR
cg24112221	-0.0470585	0.0118474	8.69571e-05	0.32969	chr14	94417513	OpenSea	ASB2	Body
cg26958524	-0.050571	0.0127328	8.72485e-05	0.32969	chr16	86613067	Island	FOXL1	1stExon
cg01505275	0.0755758	0.019035	8.75548e-05	0.32969	chr11	4628823	N_Shore	TRIM68	5'UTR
cg04922154	-0.0255619	0.00643952	8.78474e-05	0.32969	chr7	27284348	N_Shore	EVX1	Body
cg21651444	0.0402063	0.0101313	8.82482e-05	0.32969	chr1	116800256	OpenSea
cg02994923	0.040266	0.0101271	8.8507e-05	0.32969	chr2	121303745	OpenSea
cg16376108	-0.0295489	0.00744914	8.88328e-05	0.32969	chr16	54967024	Island	IRX5	Body
cg16904261	0.0400211	0.0100855	8.92217e-05	0.32969	chr1	224698362	OpenSea
cg13280039	-0.0480977	0.0121284	8.98235e-05	0.32969	chr12	13814375	OpenSea	GRIN2B	Body
cg09024435	-0.0537279	0.0135482	9.0039e-05	0.32969	chr3	62360893	N_Shore
cg14133708	-0.0597026	0.0150694	9.08543e-05	0.32969	chr18	2846834	Island	EMILIN2	TSS200
cg26995255	-0.0210061	0.00529812	9.09394e-05	0.32969	chr6	29408443	OpenSea	OR10C1	1stExon
cg01774835	-0.0226791	0.00572827	9.15744e-05	0.32969	chr13	37016876	OpenSea	CCNA1;CCNA1;CCNA1;CCNA1	3'UTR;3'UTR;3'UTR;3'UTR
cg15272362	-0.0585722	0.0147976	9.19303e-05	0.32969	chr20	25062823	Island	VSX1;VSX1	TSS200;TSS200
cg16021909	0.0943672	0.0238468	9.22806e-05	0.32969	chr1	248021091	Island	TRIM58	Body
cg05738507	-0.0210886	0.00533148	9.33961e-05	0.32969	chr2	143690004	OpenSea	KYNU;KYNU;KYNU	Body;Body;Body
cg14573591	-0.0277998	0.00703136	9.36504e-05	0.32969	chr15	75179096	N_Shelf
cg07274511	0.160775	0.0406743	9.40614e-05	0.32969	chr19	47248490	N_Shore	FKRP;FKRP;STRN4;STRN4	TSS1500;TSS1500;Body;Body
cg12646385	-0.0388036	0.00981552	9.40689e-05	0.32969	chr5	173846180	OpenSea
cg26002253	0.0354941	0.00898056	9.41092e-05	0.32969	chr1	26438845	Island	PDIK1L;PDIK1L;PDIK1L	5'UTR;Body;Body
cg22738440	-0.0445547	0.0112747	9.44329e-05	0.32969	chr8	27461876	OpenSea	CLU;CLU;CLU	Body;Body;Body
cg15031753	0.0236835	0.00599428	9.46578e-05	0.32969	chr4	184938291	OpenSea	STOX2	Body
cg16199969	0.0343304	0.00869186	9.51159e-05	0.32969	chr14	71678923	OpenSea
cg12229082	0.0240742	0.00609707	9.56852e-05	0.32969	chr7	150721650	N_Shelf	ATG9B	TSS200
cg05224126	-0.0303467	0.00768235	9.59118e-05	0.32969	chr14	101528671	N_Shelf
cg22162638	0.0288316	0.00730557	9.63154e-05	0.32969	chr15	33406111	OpenSea
cg12972447	0.0273213	0.00692601	9.70306e-05	0.32969	chr2	60714018	OpenSea	BCL11A;BCL11A;BCL11A	Body;Body;Body
cg05614563	-0.043973	0.0111442	9.70334e-05	0.32969	chr10	68941042	OpenSea	CTNNA3;CTNNA3;CTNNA3	Body;Body;Body
cg21683105	-0.0646108	0.0163824	9.73189e-05	0.32969	chr1	228494821	OpenSea	OBSCN;OBSCN	Body;Body
cg12544106	0.0373169	0.0094653	9.78748e-05	0.32969	chr2	202507780	Island	ALS2CR4;ALS2CR4	Body;TSS1500
cg20409009	0.0405614	0.0102888	9.79617e-05	0.32969	chr1	38405906	OpenSea	INPP5B	Body
cg12189835	-0.0352135	0.00893345	9.95521e-05	0.32969	chr11	61335071	N_Shore	SYT7	Body

## Sheet: Supp 5
Supplementary Table 5: Summary statistics from model 1 of hours of MPA. All the sites below a p-value 1.10x10-04 are shown.
Name	Estimate	SE	p-value	fdr	Chromosome	pos (GRCh37-hg19)	Relation_to_Island	Gene_name(UCSC)	Relation_to_transcription
cg26436315	-0.114972	0.0213171	1.3002e-07	0.103045	chr3	126075385	Island	KLF15	5'UTR
cg21669078	0.0830937	0.0161615	4.60132e-07	0.108779	chr20	25730696	OpenSea
cg16012041	-0.185056	0.0360473	4.79781e-07	0.108779	chr4	55093857	N_Shore	PDGFRA	TSS1500
cg10284771	0.116414	0.0229319	6.32662e-07	0.108779	chr6	45645204	OpenSea
cg18517050	-0.0467107	0.00923035	6.86278e-07	0.108779	chr16	57481478	Island	COQ9;CIAPIN1;CIAPIN1;CIAPIN1	1stExon;TSS200;TSS200;TSS200
cg15141708	0.0823606	0.016422	8.52379e-07	0.110089	chr1	87160033	OpenSea
cg18712346	-0.180988	0.0362684	9.72357e-07	0.110089	chr9	125694492	S_Shore	ZBTB26;ZBTB26;ZBTB26	TSS1500;TSS1500;TSS1500
cg13264633	0.0848803	0.0175632	2.0361e-06	0.201709	chr3	31528740	OpenSea
cg16072664	-0.116867	0.0248846	3.84105e-06	0.335132	chr21	35014885	Island	ITSN1;ITSN1;ITSN1;ITSN1;CRYZL1	1stExon;1stExon;5'UTR;5'UTR;TSS1500
cg11419736	0.126871	0.0271358	4.22863e-06	0.335132	chr4	15428995	OpenSea	C1QTNF7;C1QTNF7;C1QTNF7;LOC101929095	TSS1500;Body;5'UTR;Body
cg07248407	-0.0664087	0.0142932	4.84705e-06	0.345388	chr19	10829176	Island	MIR638;DNM2;DNM2;DNM2;DNM2	Body;Body;Body;Body;Body
cg26312131	-0.109906	0.0237433	5.24305e-06	0.345388	chr18	32622702	S_Shore	MAPRE2;MAPRE2;MAPRE2;MAPRE2;MAPRE2	5'UTR;Body;Body;Body;Body
cg18470680	-0.0789099	0.0171128	5.66546e-06	0.345388	chr2	27485035	Island	SLC30A3	Body
cg13656835	-0.0584874	0.0127627	6.45517e-06	0.365423	chr11	65656469	N_Shore	CCDC85B;FIBP;FIBP	TSS1500;TSS1500;TSS1500
cg19466640	0.0626265	0.0137411	7.21267e-06	0.378182	chr4	1389270	Island	CRIPAK	1stExon
cg23426304	0.0797532	0.0176365	8.4557e-06	0.378182	chr2	197597350	OpenSea	CCDC150	3'UTR
cg12569397	-0.0392486	0.00871442	9.19349e-06	0.378182	chr9	130565350	Island	FPGS;FPGS;FPGS;FPGS	Body;TSS200;Body;Body
cg17943107	0.0591444	0.0131795	9.85341e-06	0.378182	chr5	126250722	OpenSea	2003-03-01	Body
cg23886727	0.0501037	0.0111831	1.01886e-05	0.378182	chr16	15618011	OpenSea	C16orf45;C16orf45	Body;Body
cg00200038	0.0618712	0.0138294	1.0471e-05	0.378182	chr12	98865316	OpenSea
cg02390624	0.0954217	0.0213283	1.04738e-05	0.378182	chr11	85469919	OpenSea	SYTL2;SYTL2;SYTL2	TSS1500;5'UTR;TSS1500
cg20809997	-0.061136	0.0136683	1.07799e-05	0.378182	chr1	19282380	Island	IFFO2	1stExon
cg07398541	0.0614639	0.0137703	1.09752e-05	0.378182	chr17	36613455	S_Shelf	ARHGAP23	TSS200
cg02881690	0.0607418	0.0136711	1.20003e-05	0.396275	chr8	124323313	OpenSea
cg03197961	0.092547	0.0209434	1.36112e-05	0.412261	chr9	136541359	OpenSea	SARDH;SARDH	Body;Body
cg06873980	0.0886497	0.0201228	1.41508e-05	0.412261	chr8	140676074	OpenSea	KCNK9	Body
cg18035158	-0.11385	0.0258452	1.41654e-05	0.412261	chr6	107810971	Island	SOBP	TSS1500
cg17382939	0.0614961	0.0140043	1.50677e-05	0.412261	chr12	110940444	S_Shore	RAD9B;VPS29;VPS29	Body;TSS1500;TSS1500
cg16366862	0.088519	0.0201638	1.5128e-05	0.412261	chr2	85766808	Island	MAT2A	Body
cg12025499	-0.0635929	0.0145095	1.56055e-05	0.412261	chr6	43846163	OpenSea
cg19324940	0.102678	0.0234954	1.64896e-05	0.421565	chr6	134213992	Island	TCF21	3'UTR
cg13744663	-0.116732	0.0267711	1.72443e-05	0.427082	chr13	92050675	N_Shore	GPC5	TSS1500
cg17724082	0.0508572	0.0117124	1.86137e-05	0.445165	chr21	35577199	S_Shelf
cg12984084	0.0904803	0.0209668	2.0882e-05	0.445165	chr7	55260969	OpenSea	EGFR	Body
cg08839913	0.0826229	0.0191549	2.10796e-05	0.445165	chr15	44955982	Island	SPG11;SPG11	TSS200;TSS200
cg13012868	0.0471151	0.0109583	2.2364e-05	0.445165	chr14	91720578	S_Shore	GPR68	TSS1500
cg21369801	0.0716251	0.016705	2.35197e-05	0.445165	chr17	80202961	Island	CSNK1D;CSNK1D	Body;3'UTR
cg23455224	0.0639074	0.0149099	2.36972e-05	0.445165	chr5	39075128	Island	RICTOR	TSS1500
cg01948714	-0.0692125	0.0161641	2.41048e-05	0.445165	chr8	144876503	S_Shelf	SCRIB;SCRIB	Body;Body
cg14653877	0.0531277	0.0124347	2.51004e-05	0.445165	chr17	74912348	OpenSea	MGAT5B;MGAT5B	Body;Body
cg24552431	0.0883759	0.0207431	2.64414e-05	0.445165	chr10	89577906	Island	ATAD1;CFLP1;ATAD1	5'UTR;TSS200;1stExon
cg15414828	-0.0811791	0.0190694	2.68019e-05	0.445165	chr11	71791511	Island	LRTOMT;NUMA1;LRTOMT;LRTOMT;LRTOMT;LRTOMT;LRTOMT;NUMA1;LRTOMT;LRTOMT;LRTOMT	5'UTR;1stExon;1stExon;TSS200;TSS200;TSS200;1stExon;5'UTR;5'UTR;1stExon;5'UTR
cg05094046	-0.0583822	0.0137231	2.71147e-05	0.445165	chr18	46987205	S_Shore	DYM	TSS200
cg18863130	0.0716447	0.0168655	2.79397e-05	0.445165	chr6	157144288	OpenSea	ARID1B;ARID1B	Body;Body
cg20856413	-0.0523073	0.0123287	2.84903e-05	0.445165	chr11	16760217	Island	C11orf58;C11orf58;C11orf58;C11orf58	1stExon;1stExon;5'UTR;5'UTR
cg09971063	0.0685154	0.0161618	2.88874e-05	0.445165	chr2	1679511	OpenSea	PXDN	Body
cg13365284	-0.052589	0.0124152	2.9307e-05	0.445165	chr2	174830453	Island	SP3	TSS1500
cg21083798	0.0722602	0.0170734	2.98108e-05	0.445165	chr3	124125950	OpenSea	KALRN;KALRN	Body;Body
cg12417848	-0.0677534	0.0160282	3.04295e-05	0.445165	chr17	66563400	OpenSea	FAM20A;FAM20A	Body;5'UTR
cg14567072	0.0692224	0.0163866	3.07689e-05	0.445165	chr9	140343325	N_Shore	NELF;NELF;NELF;NELF	3'UTR;3'UTR;3'UTR;3'UTR
cg26525421	0.0634445	0.0150222	3.08929e-05	0.445165	chr21	45499553	OpenSea	TRAPPC10	Body
cg10796568	0.0933336	0.0221005	3.09248e-05	0.445165	chr12	124335535	OpenSea	DNAH10	Body
cg13249674	0.059369	0.0140821	3.18804e-05	0.445165	chr10	60087297	OpenSea
cg12412926	-0.0836985	0.0198811	3.26899e-05	0.445165	chr3	48673087	Island	SLC26A6;SLC26A6;SLC26A6	TSS200;TSS200;TSS200
cg10576257	0.105097	0.0250154	3.39084e-05	0.445165	chr2	75428132	S_Shore	TACR1;TACR1	TSS1500;TSS1500
cg25731359	-0.0811495	0.0193241	3.41842e-05	0.445165	chr1	3567738	Island	TP73;WDR8	TSS1500;TSS1500
cg25283609	-0.0599425	0.0142841	3.46018e-05	0.445165	chr12	15374457	Island	RERG	TSS200
cg05226119	0.0734465	0.0175479	3.62397e-05	0.445165	chr12	121988949	OpenSea	KDM2B;KDM2B	Body;Body
cg02674712	0.0532047	0.0127149	3.63876e-05	0.445165	chr19	50358907	N_Shelf	PTOV1	Body
cg02704999	0.0389438	0.00932955	3.79708e-05	0.445165	chr18	74636403	OpenSea	ZNF236	Body
cg24876068	0.096807	0.0232168	3.87118e-05	0.445165	chr11	116799792	OpenSea	SIK3;SIK3;SIK3	Body;Body;5'UTR
cg10427793	-0.0554203	0.0132898	3.8839e-05	0.445165	chr5	78908035	N_Shore	PAPD4;PAPD4;PAPD4	TSS1500;TSS1500;TSS1500
cg20856652	0.0439728	0.0105513	3.90544e-05	0.445165	chr17	66581249	OpenSea	FAM20A;FAM20A	Body;5'UTR
cg09862076	-0.0394323	0.00946078	3.90833e-05	0.445165	chr3	118959840	Island	B4GALT4;B4GALT4	TSS200;TSS200
cg12395420	0.0808361	0.0194097	3.95102e-05	0.445165	chr19	54202584	OpenSea	MIR518F	TSS1500
cg17158424	0.0412092	0.00989729	3.97101e-05	0.445165	chr11	33095023	OpenSea	TCP11L1;TCP11L1	3'UTR;3'UTR
cg11762213	0.0487947	0.011726	4.00875e-05	0.445165	chr19	2308653	S_Shore	LINGO3	TSS1500
cg08651124	0.0400655	0.00964722	4.15042e-05	0.445165	chr1	23519990	OpenSea	HTR1D	1stExon
cg27269380	0.0566273	0.0136347	4.16552e-05	0.445165	chr7	155570730	N_Shelf	RBM33	3'UTR
cg03597418	0.0432362	0.0104167	4.18986e-05	0.445165	chr6	158571900	OpenSea	SERAC1;SERAC1	Body;Body
cg24845511	0.0495613	0.0119482	4.23545e-05	0.445165	chr15	101597093	S_Shelf	LRRK1	Body
cg15210447	0.0705312	0.01704	4.39469e-05	0.445165	chr18	33615795	OpenSea	RPRD1A;RPRD1A;RPRD1A;RPRD1A	Body;Body;Body;Body
cg00870694	0.11771	0.0285139	4.59909e-05	0.445165	chr7	106775657	OpenSea	PRKAR2B	Body
cg27379520	0.0374847	0.00908407	4.66091e-05	0.445165	chr16	89615117	OpenSea	SPG7	Body
cg25995452	0.0579919	0.0140676	4.71325e-05	0.445165	chr4	173403128	OpenSea	GALNTL6	Body
cg02014733	-0.060358	0.0146419	4.71909e-05	0.445165	chr19	34989280	S_Shore	WTIP	Body
cg14557909	-0.103209	0.0250626	4.79611e-05	0.445165	chr17	27055507	Island	NEK8	TSS1500
cg10011356	0.079419	0.0192897	4.81295e-05	0.445165	chr9	114203172	OpenSea	KIAA0368	Body
cg05482236	-0.0638832	0.0155177	4.82047e-05	0.445165	chr10	8277481	OpenSea
cg16965750	0.061933	0.0150488	4.84719e-05	0.445165	chr20	56311550	OpenSea
cg16313014	-0.102553	0.0249281	4.88363e-05	0.445165	chr19	45542710	Island	CLASRP;CLASRP;CLASRP	5'UTR;5'UTR;Body
cg25314266	0.0511897	0.0124457	4.89614e-05	0.445165	chr4	77109195	OpenSea	SCARB2	Body
cg22787311	0.0422247	0.0102799	5.01214e-05	0.445165	chr5	154173503	OpenSea	LARP1;LARP1	Body;Body
cg03803325	-0.0900458	0.0219617	5.16707e-05	0.445165	chr5	271584	Island	PDCD6	TSS200
cg07818113	0.0540284	0.0131862	5.22342e-05	0.445165	chr14	99799762	OpenSea
cg25726269	0.0616461	0.0150635	5.33017e-05	0.445165	chr1	246943745	OpenSea
cg09410691	0.0702262	0.0171703	5.38385e-05	0.445165	chr11	48018661	OpenSea	PTPRJ;PTPRJ	Body;Body
cg07567376	0.072506	0.0177564	5.53541e-05	0.445165	chr10	60271505	N_Shore	BICC1	TSS1500
cg04382804	0.153789	0.0376685	5.54731e-05	0.445165	chr22	35469085	OpenSea	ISX	Body
cg24013909	0.137703	0.0337479	5.60336e-05	0.445165	chr1	29575705	OpenSea	PTPRU;PTPRU;PTPRU;PTPRU	Body;Body;Body;Body
cg07643998	0.0411192	0.0100855	5.6773e-05	0.445165	chr6	35534535	OpenSea
cg01116469	-0.0553503	0.0135946	5.80809e-05	0.445165	chr1	33815825	S_Shore	LOC101929464;PHC2;PHC2	TSS200;Body;TSS1500
cg06661542	0.0492148	0.0120916	5.84031e-05	0.445165	chr10	858328	S_Shelf	LARP4B	3'UTR
cg03341748	-0.0544519	0.0133788	5.84695e-05	0.445165	chr3	156091058	OpenSea	KCNAB1;KCNAB1;KCNAB1	Body;Body;Body
cg23429696	-0.0711788	0.0175067	5.95562e-05	0.445165	chr6	71665936	Island	B3GAT2	1stExon
cg02651776	0.078986	0.0194371	5.99653e-05	0.445165	chr10	27447805	S_Shelf	MASTL	Body
cg03139377	0.0506886	0.0124821	6.06453e-05	0.445165	chr12	323242	OpenSea	SLC6A12;SLC6A12;SLC6A12;SLC6A12	TSS1500;TSS1500;1stExon;5'UTR
cg13679814	-0.0442996	0.0109185	6.15543e-05	0.445165	chr14	51411399	Island	PYGL;PYGL	TSS200;TSS200
cg26954499	-0.0406502	0.0100194	6.16195e-05	0.445165	chr11	61735309	Island	FTH1	TSS200
cg06222667	0.0465413	0.0114833	6.27286e-05	0.445165	chr6	145157497	OpenSea	UTRN	Body
cg05931606	-0.0733875	0.0181176	6.32873e-05	0.445165	chr2	74667600	Island	RTKN;RTKN;RTKN;RTKN;RTKN	1stExon;1stExon;5'UTR;5'UTR;Body
cg21446102	-0.105036	0.0259445	6.38053e-05	0.445165	chr12	32831969	N_Shore	DNM1L;DNM1L;DNM1L	TSS200;TSS200;TSS200
cg25796549	0.0676831	0.0167329	6.47382e-05	0.445165	chr1	26869375	OpenSea	RPS6KA1	Body
cg12511475	-0.0732772	0.0181215	6.51083e-05	0.445165	chr1	235117568	OpenSea
cg05385513	-0.0797024	0.0197133	6.52262e-05	0.445165	chr2	56150478	Island	EFEMP1;EFEMP1;EFEMP1	TSS200;5'UTR;5'UTR
cg19429280	0.0419173	0.0103683	6.53225e-05	0.445165	chr10	127508378	N_Shelf	UROS	5'UTR
cg11798356	-0.0420965	0.0104181	6.59067e-05	0.445165	chr1	228593833	Island	TRIM11	Body
cg15801126	0.0561856	0.0139208	6.71438e-05	0.445165	chr8	36173158	OpenSea
cg19168526	0.0741312	0.0183737	6.74999e-05	0.445165	chr4	53801801	OpenSea	SCFD2	Body
cg22792644	-0.0561251	0.0139157	6.79324e-05	0.445165	chr1	6614718	Island	TAS1R1;TAS1R1;NOL9;TAS1R1;TAS1R1	TSS1500;TSS1500;TSS200;TSS1500;TSS1500
cg19942305	0.0408101	0.0101205	6.82121e-05	0.445165	chr7	5276048	OpenSea
cg14711428	-0.0406215	0.0100755	6.83134e-05	0.445165	chr7	112090348	Island	IFRD1;IFRD1	TSS200;5'UTR
cg06980035	0.0491616	0.0121967	6.85764e-05	0.445165	chr22	40754896	OpenSea	ADSL;ADSL	Body;Body
cg18225582	-0.039504	0.00981435	7.02006e-05	0.445165	chr14	65171304	Island	PLEKHG3;PLEKHG3	1stExon;5'UTR
cg23866272	-0.0837306	0.0208219	7.13028e-05	0.445165	chr15	41151073	OpenSea
cg15052019	-0.0441642	0.0109859	7.17571e-05	0.445165	chr19	19431593	Island	KIAA0892;SF4	TSS200;TSS1500
cg23461906	-0.0387712	0.00965401	7.28309e-05	0.445165	chr12	107349191	Island	C12orf23	TSS1500
cg04311476	-0.0337381	0.00840028	7.29754e-05	0.445165	chr1	161172056	Island	NDUFS2;NDUFS2;NDUFS2	5'UTR;1stExon;5'UTR
cg27207796	-0.0349686	0.00871427	7.37863e-05	0.445165	chr4	17783322	Island	FAM184B	TSS200
cg24091371	-0.0400732	0.00999076	7.43262e-05	0.445165	chr1	28286411	Island	XKR8	TSS200
cg11393427	0.0625846	0.015604	7.4658e-05	0.445165	chr2	74704126	OpenSea	CCDC142	Body
cg03361173	-0.0690644	0.0172292	7.50247e-05	0.445165	chr1	32829467	S_Shore	TSSK3	Body
cg00659120	0.0642873	0.0160393	7.51666e-05	0.445165	chr1	21936735	OpenSea	RAP1GAP;RAP1GAP;RAP1GAP	Body;Body;Body
cg25277534	-0.0358758	0.00895298	7.57789e-05	0.445165	chr1	85930476	Island	DDAH1;DDAH1	1stExon;5'UTR
cg07562120	0.0581617	0.0145384	7.74924e-05	0.445165	chr19	1614570	Island	TCF3;TCF3	Body;Body
cg14858786	0.0395134	0.00988156	7.81215e-05	0.445165	chr12	6436676	N_Shore	PLEKHG6;PLEKHG6;PLEKHG6	Body;Body;Body
cg24169248	0.0708205	0.0177098	7.81487e-05	0.445165	chr11	66247869	Island	DPP3;DPP3	TSS200;TSS200
cg03873751	0.0587717	0.0147	7.83207e-05	0.445165	chr7	139846673	OpenSea	KDM7A	Body
cg03284870	-0.0369085	0.0092321	7.83456e-05	0.445165	chr7	45197346	Island	RAMP3	TSS200
cg19386159	-0.0313037	0.00783054	7.84102e-05	0.445165	chr12	109125243	Island	CORO1C;CORO1C	1stExon;5'UTR
cg09866336	0.050141	0.0125536	7.9524e-05	0.445165	chr10	120599400	OpenSea
cg15653744	0.0435825	0.0109115	7.96028e-05	0.445165	chr13	32615033	OpenSea	FRY	Body
cg07068327	0.0868584	0.0217536	8.02551e-05	0.445165	chr10	134901279	Island	GPR123	TSS200
cg12235877	0.0858518	0.0215118	8.0566e-05	0.445165	chr12	323392	OpenSea	SLC6A12;SLC6A12;SLC6A12	TSS1500;TSS1500;TSS200
cg08327999	0.0663195	0.0166237	8.10397e-05	0.445165	chr11	131104406	OpenSea
cg13369206	-0.0626919	0.0157166	8.12181e-05	0.445165	chr2	3606108	Island	RNASEH1	TSS200
cg23699098	0.0698556	0.0175196	8.17524e-05	0.445165	chr11	1008880	N_Shore	AP2A2	Body
cg04938456	0.0866445	0.0217428	8.25381e-05	0.445165	chr12	56131768	OpenSea
cg02861733	-0.0589043	0.0147851	8.29765e-05	0.445165	chr1	153930593	Island	CRTC2	Body
cg14010015	-0.0600971	0.0151014	8.43302e-05	0.445165	chr20	3677914	OpenSea	SIGLEC1	Body
cg19093949	-0.0584332	0.0146856	8.45689e-05	0.445165	chr7	44687813	OpenSea	OGDH;OGDH;OGDH	Body;Body;Body
cg06624731	0.0630647	0.0158579	8.52496e-05	0.445165	chr7	1889793	N_Shore	MAD1L1;MAD1L1;MAD1L1	Body;Body;Body
cg12608565	-0.0685822	0.0172465	8.53892e-05	0.445165	chr17	4802692	Island	CHRNE;C17orf107	Body;TSS1500
cg21712946	0.067579	0.0169973	8.5595e-05	0.445165	chr8	8751606	S_Shore	MFHAS1	TSS1500
cg01075522	-0.0823277	0.020709	8.5731e-05	0.445165	chr22	19702404	S_Shore	2005-09-01	Body
cg24996339	0.0547727	0.0137775	8.57608e-05	0.445165	chr6	13287503	OpenSea	PHACTR1	3'UTR
cg13672462	-0.0430739	0.0108352	8.58164e-05	0.445165	chr22	36424369	Island	RBM9;RBM9	1stExon;1stExon
cg17729335	-0.0936855	0.0235757	8.63036e-05	0.445165	chr11	75875022	N_Shore
cg19280751	0.0822851	0.0207077	8.63583e-05	0.445165	chr4	135544042	OpenSea
cg08434750	0.0587839	0.0147966	8.66491e-05	0.445165	chr3	136453801	OpenSea	STAG1	5'UTR
cg03616995	-0.05604	0.0141067	8.67976e-05	0.445165	chr10	32344997	Island	KIF5B;KIF5B	5'UTR;1stExon
cg05657462	-0.085555	0.0215432	8.71658e-05	0.445165	chr22	50781886	Island	SAPS2;SAPS2	1stExon;5'UTR
cg04491367	-0.0659844	0.0166186	8.74688e-05	0.445165	chr16	89314115	Island
cg20919336	0.0793529	0.0199985	8.83729e-05	0.445165	chr14	76602653	S_Shore
cg01303706	0.0562097	0.0141668	8.84854e-05	0.445165	chr8	19389639	OpenSea	CSGALNACT1;CSGALNACT1;CSGALNACT1	Body;5'UTR;5'UTR
cg26294410	0.0373721	0.00942323	8.90636e-05	0.445165	chr10	96294301	OpenSea	TBC1D12	3'UTR
cg15869128	-0.114109	0.0287734	8.91215e-05	0.445165	chr19	50016408	N_Shore	FCGRT;FCGRT	5'UTR;TSS200
cg19882516	-0.0486475	0.0122682	8.93927e-05	0.445165	chr8	100025604	Island	VPS13B;VPS13B;VPS13B;VPS13B	5'UTR;5'UTR;5'UTR;5'UTR
cg12225045	0.0729254	0.0184061	9.04769e-05	0.445165	chr1	22584863	OpenSea
cg26617534	0.0482422	0.0121777	9.06771e-05	0.445165	chr12	57502707	OpenSea	STAT6;STAT6;STAT6;STAT6;STAT6;STAT6	5'UTR;5'UTR;5'UTR;5'UTR;5'UTR;Body
cg04890725	-0.056779	0.014333	9.07003e-05	0.445165	chr1	32788337	OpenSea	HDAC1	Body
cg02205602	0.0732066	0.0184888	9.13945e-05	0.445165	chr4	78416086	OpenSea
cg20036097	0.0618487	0.0156216	9.15573e-05	0.445165	chr11	18432571	OpenSea	LDHC;LDHC	TSS1500;TSS1500
cg08642953	0.0513695	0.0129995	9.43639e-05	0.44654	chr6	36689057	OpenSea	RAB44	Body
cg08182171	0.0334933	0.00847609	9.43996e-05	0.44654	chr11	130291156	OpenSea	ADAMTS8	Body
cg04774110	0.0570143	0.0144291	9.44288e-05	0.44654	chr17	80857351	Island	TBCD	Body
cg11801452	-0.0439049	0.0111137	9.50618e-05	0.44654	chr6	31869521	Island	ZBTB12	5'UTR
cg00539757	0.0798217	0.0202241	9.61364e-05	0.44654	chr1	200772244	OpenSea	CAMSAP1L1	Body
cg12201110	0.0431251	0.0109313	9.71421e-05	0.44654	chr5	95321963	OpenSea
cg02893348	0.0707389	0.0179447	9.80003e-05	0.44654	chr14	68745571	OpenSea	RAD51L1;RAD51L1;RAD51L1	Body;Body;Body
cg24688856	-0.0433503	0.0110027	9.88177e-05	0.44654	chr8	145064186	Island	GRINA;GRINA	TSS200;TSS200
cg16661213	0.0686789	0.0174416	9.97386e-05	0.44654	chr7	142334093	OpenSea
cg21389574	0.0544378	0.0138251	9.98013e-05	0.44654	chr12	19917694	OpenSea

## Sheet: Supp 6
Supplementary Table 6: Summary statistics from model 2 of hours of MPA. All the sites below a p-value 1.10x10-04 are shown.
Name	Estimate	SE	p-value	fdr	Chromosome	pos (GRCh37-hg19)	Relation_to_Island	Gene_name(UCSC)	Relation_to_transcription
cg02014733	-0.106926	0.0187984	2.78119e-08	0.0148205	chr19	34989280	S_Shore	WTIP	Body
cg12482933	0.0601331	0.0106781	3.74005e-08	0.0148205	chr7	67069985	OpenSea
cg08327999	0.116329	0.0214422	1.09949e-07	0.027688	chr11	131104406	OpenSea
cg05094046	-0.095427	0.0177413	1.39745e-07	0.027688	chr18	46987205	S_Shore	DYM	TSS200
cg13264633	0.119311	0.0229006	3.27719e-07	0.0347637	chr3	31528740	OpenSea
cg17943107	0.0892223	0.0171364	3.33199e-07	0.0347637	chr5	126250722	OpenSea		Body
cg11949866	-0.176438	0.0340125	3.66552e-07	0.0347637	chr1	10754891	N_Shore	CASZ1;CASZ1	5'UTR;5'UTR
cg15934095	0.128791	0.0250924	4.81246e-07	0.0347637	chr1	156630343	S_Shelf
cg07919197	-0.141425	0.0276787	5.3887e-07	0.0347637	chr1	32646027	S_Shore	TXLNA	Body
cg26085473	-0.15274	0.02991	5.48055e-07	0.0347637	chr21	18985373	Island	BTG3;BTG3	TSS200;TSS200
cg25130390	-0.153381	0.0301383	5.95207e-07	0.0347637	chr15	65810150	Island	DPP8;DPP8;DPP8;DPP8	TSS200;TSS200;TSS1500;TSS200
cg03139377	0.0822649	0.0161896	6.18689e-07	0.0347637	chr12	323242	OpenSea	SLC6A12;SLC6A12;SLC6A12;SLC6A12	TSS1500;TSS1500;1stExon;5'UTR
cg16417909	-0.128499	0.0253706	6.70568e-07	0.0347637	chr20	54967165	Island	AURKA;AURKA;AURKA;CSTF1;AURKA;CSTF1;AURKA;AURKA;AURKA;AURKA;CSTF1	5'UTR;5'UTR;5'UTR;TSS1500;5'UTR;TSS1500;5'UTR;1stExon;5'UTR;1stExon;TSS1500
cg16072664	-0.163323	0.0324196	7.65957e-07	0.0347637	chr21	35014885	Island	ITSN1;ITSN1;ITSN1;ITSN1;CRYZL1	1stExon;1stExon;5'UTR;5'UTR;TSS1500
cg01699524	-0.275526	0.0547139	7.72786e-07	0.0347637	chr5	7869638	Island	MTRR;FASTKD3;MTRR	Body;TSS1500;5'UTR
cg19386159	-0.0509962	0.0101525	8.21969e-07	0.0347637	chr12	109125243	Island	CORO1C;CORO1C	1stExon;5'UTR
cg02543993	0.191228	0.0381888	8.87426e-07	0.0347637	chr7	5736195	OpenSea	RNF216;RNF216	Body;Body
cg14689317	0.143507	0.0286617	8.92118e-07	0.0347637	chr11	64128973	S_Shelf	RPS6KA4;RPS6KA4	Body;Body
cg13835205	-0.116965	0.0233854	9.1164e-07	0.0347637	chr12	6961384	Island	CDCA3;CDCA3;CDCA3;CDCA3;CDCA3;USP5;USP5	TSS200;TSS200;TSS200;TSS200;TSS200;1stExon;1stExon
cg25733599	0.125612	0.0252201	1.00889e-06	0.0347637	chr1	209600938	OpenSea	LOC642587	TSS1500
cg22689075	-0.160649	0.0322789	1.02714e-06	0.0347637	chr6	3259058	Island	PSMG4;PSMG4;PSMG4	TSS200;TSS200;TSS200
cg25533943	-0.208822	0.0419731	1.0359e-06	0.0347637	chr17	43325323	Island	LOC100133991	Body
cg19168526	0.118561	0.0238458	1.05217e-06	0.0347637	chr4	53801801	OpenSea	SCFD2	Body
cg16243167	0.126922	0.0255288	1.05327e-06	0.0347637	chr4	190839672	OpenSea
cg05657462	-0.138771	0.0279594	1.0966e-06	0.0347637	chr22	50781886	Island	SAPS2;SAPS2	1stExon;5'UTR
cg24826527	0.2297	0.0463627	1.17083e-06	0.0351213	chr7	51384089	Island	COBL	Body
cg05931606	-0.116255	0.0235078	1.19652e-06	0.0351213	chr2	74667600	Island	RTKN;RTKN;RTKN;RTKN;RTKN	1stExon;1stExon;5'UTR;5'UTR;Body
cg03164177	0.113987	0.0231288	1.29645e-06	0.0366954	chr1	32436927	OpenSea
cg01840333	0.100644	0.0204823	1.3904e-06	0.0379976	chr6	26225767	Island	HIST1H3E	1stExon
cg16303241	0.083631	0.017073	1.49603e-06	0.0395216	chr12	113859182	OpenSea	SDSL;SDSL	TSS1500;TSS1500
cg07726904	0.150804	0.0308649	1.59032e-06	0.0406572	chr16	51174177	OpenSea	SALL1;SALL1	Body;Body
cg26968809	-0.194398	0.0398868	1.68202e-06	0.0416577	chr17	79895355	Island	PYCR1;PYCR1;PYCR1;PYCR1;PYCR1	TSS200;TSS200;TSS1500;TSS1500;TSS1500
cg16348962	0.0859641	0.0177172	1.86264e-06	0.0433335	chr16	70491417	S_Shelf	FUK	5'UTR
cg06904486	0.0980461	0.0202246	1.89934e-06	0.0433335	chr11	63792847	OpenSea	MACROD1	Body
cg23842941	0.091127	0.0188296	1.97612e-06	0.0433335	chr20	33762631	Island	PROCR	Body
cg10142189	-0.148347	0.0306888	2.03557e-06	0.0433335	chr11	33183151	Island	CSTF3;CSTF3;CSTF3	TSS200;TSS200;TSS200
cg16128920	-0.224942	0.0465573	2.05147e-06	0.0433335	chr10	43429455	Island
cg03302378	0.135869	0.0281372	2.07774e-06	0.0433335	chr15	31745648	Island
cg11481240	-0.0656253	0.0136852	2.43403e-06	0.0441071	chr9	86323194	Island	UBQLN1;UBQLN1	TSS200;TSS200
cg05242653	0.0972695	0.0202951	2.46104e-06	0.0441071	chr6	144470511	N_Shore	STX11	TSS1500
cg14774288	-0.159827	0.0333736	2.50319e-06	0.0441071	chr8	30669556	Island	PPP2CB;PPP2CB	Body;Body
cg05654289	-0.172162	0.0359534	2.50964e-06	0.0441071	chr17	66201647	Island
cg04252744	-0.156305	0.0326468	2.5179e-06	0.0441071	chr2	46700	S_Shore	FAM110C	TSS200
cg14270590	0.313565	0.0655599	2.58968e-06	0.0441071	chr14	105499706	N_Shore
cg24149319	-0.0847968	0.0177357	2.60276e-06	0.0441071	chr19	45949789	S_Shore
cg22112712	0.238259	0.049868	2.64217e-06	0.0441071	chr4	113557475	N_Shore	ZGRF1;LARP7;LARP7;LARP7;LARP7	5'UTR;TSS1500;TSS1500;TSS1500;TSS1500
cg25740565	-0.189793	0.0397577	2.68807e-06	0.0441071	chr2	200335101	N_Shore	FLJ32063	Body
cg13678693	0.118388	0.0248025	2.6945e-06	0.0441071	chr16	11277453	OpenSea
cg22688348	0.103137	0.0216239	2.74141e-06	0.0441071	chr2	182514316	OpenSea	CERKL;CERKL;CERKL;CERKL;CERKL;CERKL;CERKL	Body;Body;Body;Body;Body;Body;Body
cg09493201	0.0930055	0.0195278	2.8293e-06	0.0441071	chr3	114905801	OpenSea
cg14743687	0.0886294	0.0186324	2.91578e-06	0.0441071	chr10	94342649	OpenSea
ch.4.2387433R	-0.10982	0.0231211	3.00442e-06	0.0441071	chr4	129608123	OpenSea
cg10709027	-0.0881633	0.0185692	3.032e-06	0.0441071	chr1	2518241	Island	C1orf93	TSS200
cg00900124	-0.159959	0.0337064	3.06271e-06	0.0441071	chr2	69969033	Island	ANXA4	TSS200
cg06091539	-0.219972	0.0463637	3.08364e-06	0.0441071	chr17	76380292	OpenSea	PGS1;PGS1;PGS1;PGS1	Body;Body;Body;Body
cg03791486	0.0784902	0.016552	3.1166e-06	0.0441071	chr16	33573272	Island
cg12424475	-0.125601	0.0265312	3.23822e-06	0.044799	chr1	145548854	OpenSea	ANKRD35	TSS1500
cg18248869	0.141913	0.0299969	3.27854e-06	0.044799	chr15	28051072	N_Shore	OCA2	Body
cg23113522	0.141698	0.0300273	3.46458e-06	0.0465388	chr6	21982830	OpenSea	CASC15	Body
cg19933320	0.141238	0.0299876	3.63224e-06	0.0466805	chr7	64125401	N_Shore	ZNF107;ZNF107	TSS1500;TSS1500
cg12642018	0.120603	0.0256268	3.67934e-06	0.0466805	chr20	29545255	OpenSea
cg22983694	0.108051	0.022968	3.7054e-06	0.0466805	chr19	13110842	N_Shore	NFIX	Body
cg10386813	0.127466	0.0271253	3.79583e-06	0.0466805	chr8	6506337	OpenSea	MCPH1-AS1	Body
cg18517050	-0.056349	0.0119911	3.80565e-06	0.0466805	chr16	57481478	Island	COQ9;CIAPIN1;CIAPIN1;CIAPIN1	1stExon;TSS200;TSS200;TSS200
cg24688856	-0.0672281	0.0143136	3.83729e-06	0.0466805	chr8	145064186	Island	GRINA;GRINA	TSS200;TSS200
cg04910470	-0.0898279	0.0191424	3.94606e-06	0.0466805	chr15	41709534	Island	RTF1	Body
cg21883621	-0.06971	0.0148632	3.95687e-06	0.0466805	chr18	43753916	Island	C18orf25;C18orf25	TSS200;TSS200
cg04436994	0.113255	0.0241614	4.00524e-06	0.0466805	chr1	221055665	Island	HLX	Body
cg18774471	0.0942637	0.0201386	4.13312e-06	0.0471772	chr12	48275870	OpenSea	VDR;VDR;VDR	Body;5'UTR;5'UTR
cg03906304	0.0829599	0.0177381	4.2033e-06	0.0471772	chr10	114658011	OpenSea
cg16075951	-0.201606	0.0431238	4.24232e-06	0.0471772	chr14	24899050	Island	CBLN3;KHNYN	TSS1500;TSS200
cg07909359	-0.0854525	0.0182877	4.28597e-06	0.0471772	chr16	67208405	Island	NOL3	Body
cg06563029	-0.0649812	0.013917	4.36377e-06	0.0473756	chr15	67849770	OpenSea	MAP2K5;MAP2K5;MAP2K5	Body;Body;Body
cg02351053	-0.20176	0.0432549	4.45041e-06	0.0474083	chr5	158764716	OpenSea	LOC285626	Body
cg02255184	-0.0684268	0.0146754	4.48642e-06	0.0474083	chr3	51422832	Island	MANF	1stExon
cg16366656	-0.110736	0.0237742	4.59e-06	0.0478129	chr18	45457585	Island	SMAD2;SMAD2;SMAD2	TSS200;TSS1500;TSS200
cg21964231	0.18245	0.0392141	4.70531e-06	0.0478129	chr19	1525705	Island	PLK5P	Body
cg10245910	-0.142988	0.0307682	4.81292e-06	0.0478129	chr13	108519547	Island	FAM155A	TSS200
cg11274928	0.0915536	0.0197109	4.86901e-06	0.0478129	chr6	3166835	S_Shelf
cg27119428	0.145654	0.0313676	4.89763e-06	0.0478129	chr11	133734513	N_Shore
cg21477907	-0.131517	0.0283226	4.89982e-06	0.0478129	chr8	103135967	Island	NCALD;NCALD;NCALD;NCALD;NCALD;NCALD;NCALD	5'UTR;5'UTR;5'UTR;5'UTR;5'UTR;5'UTR;5'UTR
cg19466640	0.0833523	0.0179748	5.03934e-06	0.0478129	chr4	1389270	Island	CRIPAK	1stExon
cg00939627	0.110688	0.0239042	5.19545e-06	0.0478129	chr16	4994685	OpenSea
cg20317437	-0.101004	0.0218199	5.23441e-06	0.0478129	chr1	24172120	OpenSea	FUCA1	3'UTR
cg07806533	-0.151361	0.0327274	5.33394e-06	0.0478129	chr18	61443581	OpenSea	SERPINB7;SERPINB7;SERPINB7;SERPINB7	5'UTR;5'UTR;TSS1500;5'UTR
cg20391208	0.109426	0.0236918	5.48013e-06	0.0478129	chr15	27666597	OpenSea	GABRG3;GABRG3	Body;Body
cg07873768	0.153738	0.0332933	5.50534e-06	0.0478129	chr14	68184318	OpenSea	RDH12	5'UTR
cg16117023	0.195115	0.0422697	5.5495e-06	0.0478129	chr1	64679696	OpenSea	UBE2U	Body
cg07128799	-0.096511	0.0209156	5.59091e-06	0.0478129	chr10	114709739	N_Shelf	TCF7L2;TCF7L2;TCF7L2;TCF7L2;TCF7L2;TCF7L2	TSS1500;TSS1500;TSS1500;TSS1500;TSS1500;TSS1500
cg25324047	0.118082	0.0255955	5.63575e-06	0.0478129	chr10	22765840	Island
cg11581472	-0.355342	0.0770331	5.65295e-06	0.0478129	chr2	172667251	OpenSea	SLC25A12;SLC25A12	Body;Body
cg06433660	0.125955	0.0273115	5.65502e-06	0.0478129	chr15	91329745	OpenSea	BLM;BLM;BLM;BLM	Body;Body;Body;Body
cg19409060	-0.212327	0.046097	5.80554e-06	0.0478129	chr17	36719518	N_Shore	SRCIN1	Body
cg25327839	-0.153499	0.033327	5.80912e-06	0.0478129	chr11	73308997	Island	FAM168A;FAM168A	5'UTR;1stExon
cg01345841	-0.158248	0.0343803	5.88779e-06	0.0478129	chr12	117348835	Island	FBXW8;FBXW8;FBXW8;FBXW8	1stExon;5'UTR;5'UTR;1stExon
cg14526800	0.123123	0.0267553	5.91556e-06	0.0478129	chr14	75079019	Island	LTBP2;LTBP2	1stExon;5'UTR
cg19011710	-0.203963	0.0443333	5.94672e-06	0.0478129	chr19	913714	Island	C19orf22	TSS1500
cg00228144	0.0707867	0.0153877	5.95926e-06	0.0478129	chr11	63551684	OpenSea
cg27212048	0.148641	0.032325	6.01347e-06	0.0478129	chr13	74657424	OpenSea	KLF12	5'UTR
cg04957663	-0.0898116	0.0195378	6.0572e-06	0.0478129	chr6	29587487	OpenSea	GABBR1;GABBR1;GABBR1	Body;Body;Body
cg14523238	0.102644	0.0223509	6.17575e-06	0.0478129	chr9	101192792	OpenSea	GABBR2	Body
cg10313167	0.073953	0.0161085	6.21803e-06	0.0478129	chr1	157485456	OpenSea	FCRL5	3'UTR
cg10015914	-0.170817	0.0372233	6.26914e-06	0.0478129	chr8	28351603	Island	FZD3;FZD3	TSS200;TSS200
cg09969776	0.122485	0.0266915	6.27426e-06	0.0478129	chr17	507582	OpenSea	VPS53;VPS53	Body;Body
cg22654137	0.120424	0.0262868	6.49392e-06	0.0480138	chr21	45791428	S_Shelf	TRPM2	Body
cg08195029	-0.0772907	0.0168747	6.51966e-06	0.0480138	chr19	9695212	Island	ZNF121	TSS200
cg03113550	0.132253	0.0288768	6.53456e-06	0.0480138	chr19	21877444	OpenSea
cg14232471	-0.220723	0.0481982	6.54296e-06	0.0480138	chr4	2845677	Island	ADD1;ADD1;ADD1;ADD1;ADD1;ADD1;ADD1;ADD1;ADD1	1stExon;1stExon;1stExon;1stExon;TSS200;5'UTR;5'UTR;5'UTR;5'UTR
cg17337791	-0.0845396	0.0184784	6.67487e-06	0.048134	chr2	240734980	N_Shelf
cg10370564	-0.112641	0.0246363	6.76252e-06	0.048134	chr19	39522418	Island	FBXO27	Body
cg11153071	0.0739239	0.0161724	6.80336e-06	0.048134	chr17	78748077	OpenSea	RPTOR;RPTOR	Body;Body
cg24879426	-0.108144	0.0236732	6.88378e-06	0.048134	chr3	49449864	Island	RHOA;TCTA	TSS1500;1stExon
cg20856413	-0.0735479	0.0161049	6.93364e-06	0.048134	chr11	16760217	Island	C11orf58;C11orf58;C11orf58;C11orf58	1stExon;1stExon;5'UTR;5'UTR
cg18011945	0.100886	0.0221049	7.01969e-06	0.048134	chr1	203834762	S_Shelf	SNRPE;SNRPE;SNRPE	Body;Body;Body
cg26612563	-0.195239	0.0427993	7.08677e-06	0.048134	chr11	4115769	Island	RRM1	TSS200
cg21871583	-0.116893	0.0256319	7.12698e-06	0.048134	chr3	15374148	Island	SH3BP5;SH3BP5	TSS200;5'UTR
cg01173986	0.143146	0.0313915	7.14579e-06	0.048134	chr1	63061968	OpenSea	DOCK7;ANGPTL3;DOCK7;DOCK7;DOCK7;DOCK7	Body;TSS1500;Body;Body;Body;Body
cg09694280	0.267643	0.0587035	7.16668e-06	0.048134	chr13	29613532	OpenSea	MTUS2	Body
cg13007349	-0.0716093	0.0157286	7.37639e-06	0.0484319	chr5	137911196	Island	HSPA9	TSS200
cg11936089	0.144522	0.031747	7.39237e-06	0.0484319	chr11	64270294	OpenSea
cg24499677	0.0861721	0.0189334	7.42489e-06	0.0484319	chr17	58606488	S_Shelf
cg21681017	0.100318	0.0220452	7.45548e-06	0.0484319	chr14	101146259	OpenSea
cg23243652	-0.0887826	0.0195586	7.83562e-06	0.0501649	chr5	72921812	Island	RGNEF	TSS200
cg22265303	0.124017	0.0273221	7.85168e-06	0.0501649	chr5	77596033	OpenSea
cg18979246	-0.0669644	0.0147651	7.98839e-06	0.0501649	chr12	110888221	Island	ARPC3;ARPC3	TSS200;TSS200
cg00470768	0.194206	0.0428431	8.06137e-06	0.0501649	chr15	41285147	OpenSea	INO80	Body
cg09528462	0.187236	0.0413082	8.07218e-06	0.0501649	chr21	36094471	OpenSea
cg01692626	0.146718	0.0323913	8.18486e-06	0.0501649	chr14	102504880	OpenSea	DYNC1H1	Body
cg18301742	-0.104876	0.0231635	8.25404e-06	0.0501649	chr21	34100210	Island	PAXBP1-AS1;PAXBP1-AS1;SYNJ1;SYNJ1;SYNJ1;SYNJ1;SYNJ1;SYNJ1	TSS1500;TSS1500;5'UTR;5'UTR;1stExon;1stExon;Body;Body
cg01573175	0.091936	0.020309	8.28337e-06	0.0501649	chr20	62381851	N_Shore	ZBTB46	Body
cg21233313	-0.189289	0.0418297	8.34354e-06	0.0501649	chr12	56367687	Island	RAB5B;RAB5B;RAB5B	TSS200;TSS200;TSS200
cg23695907	0.0871925	0.0192827	8.47681e-06	0.0501649	chr2	10241570	OpenSea
cg01815150	-0.126938	0.0280872	8.56215e-06	0.0501649	chr3	185304139	Island	SENP2;SENP2	1stExon;5'UTR
cg27379520	0.0535341	0.0118422	8.59505e-06	0.0501649	chr16	89615117	OpenSea	SPG7	Body
cg02881690	0.080692	0.0178579	8.60245e-06	0.0501649	chr8	124323313	OpenSea
cg11787828	-0.152711	0.0338072	8.65078e-06	0.0501649	chr6	97345624	Island	NDUFAF4	1stExon
cg03843721	0.0869815	0.0192582	8.67171e-06	0.0501649	chr18	8367991	S_Shore	LOC100192426;PTPRM;PTPRM	TSS1500;Body;Body
cg08299299	0.0543374	0.0120391	8.79761e-06	0.0505244	chr12	132546772	OpenSea	EP400	Body
cg02514926	-0.0701591	0.0155514	8.88864e-06	0.05068	chr19	3606880	Island	CACTIN-AS1;TBXA2R;TBXA2R	TSS1500;TSS200;TSS200
cg10680019	-0.117229	0.0260147	9.07842e-06	0.051276	chr4	76598253	Island	G3BP2;G3BP2;G3BP2;G3BP2	1stExon;5'UTR;5'UTR;5'UTR
cg13444528	-0.0592808	0.0131705	9.31522e-06	0.051276	chr4	184580379	Island	C4orf41;RWDD4A;C4orf41	TSS200;TSS200;TSS200
cg15857610	-0.0675644	0.0150145	9.34468e-06	0.051276	chr2	3606125	Island	RNASEH1	TSS200
cg08737152	-0.0878659	0.0195329	9.40407e-06	0.051276	chr16	57318720	Island	PLLP	TSS200
cg26874591	-0.0965791	0.0214727	9.4335e-06	0.051276	chr11	66011899	OpenSea	PACS1	3'UTR
cg20754634	-0.233426	0.051914	9.48545e-06	0.051276	chr17	7218651	Island	GPS2;GPS2	5'UTR;1stExon
cg22238152	-0.140882	0.0313375	9.51851e-06	0.051276	chr13	21635828	Island	LATS2	TSS200
cg26587553	-0.154545	0.0343744	9.62871e-06	0.051276	chr12	93277453	OpenSea	EEA1	Body
cg00621103	0.134882	0.0300346	9.71966e-06	0.051276	chr6	156796172	OpenSea
cg17938619	0.135706	0.0302296	9.79411e-06	0.051276	chr18	8929488	OpenSea
cg06829681	0.102649	0.0228761	9.88151e-06	0.051276	chr11	12867453	OpenSea	TEAD1	Body
cg01509843	-0.115409	0.0257211	9.89179e-06	0.051276	chr8	143695822	Island	ARC;ARC	5'UTR;1stExon
cg27107531	-0.0730128	0.0162717	9.89344e-06	0.051276	chr1	224370763	Island	DEGS1	TSS200
cg09025253	-0.107862	0.0240391	9.89898e-06	0.051276	chr17	74732591	Island	SRSF2;MFSD11;MFSD11;MFSD11;MFSD11;MFSD11;MFSD11;SRSF2;SRSF2;MFSD11;MIR636	Body;TSS1500;TSS1500;TSS1500;TSS1500;TSS1500;TSS1500;Body;Body;TSS200;Body
cg14363636	-0.0563244	0.0125599	1.00464e-05	0.0516632	chr11	61129374	Island	CYBASC3;CYBASC3;CYBASC3;TMEM138;CYBASC3;TMEM138	1stExon;1stExon;5'UTR;TSS200;5'UTR;TSS200
cg06110458	0.0887893	0.0198087	1.01041e-05	0.0516632	chr16	85256305	OpenSea
cg27365426	-0.132049	0.0294753	1.02105e-05	0.0517084	chr2	143886372	OpenSea	ARHGAP15	TSS1500
cg07156929	-0.197443	0.0440814	1.02434e-05	0.0517084	chr6	34856927	Island	ANKS1A;TAF11	TSS200;TSS1500
cg09838070	0.120488	0.0269184	1.03954e-05	0.0521436	chr20	32264715	Island	E2F1	Body
cg08234270	0.141267	0.0316008	1.06437e-05	0.0523742	chr6	36166897	S_Shore	BRPF3	5'UTR
cg15169257	-0.0919264	0.0205632	1.06447e-05	0.0523742	chr19	7099543	Island
cg19743613	0.0998603	0.0223483	1.07573e-05	0.0523742	chr1	113450182	OpenSea
cg07129253	-0.13965	0.0312636	1.0811e-05	0.0523742	chr8	30890560	OpenSea	PURG;PURG;PURG;WRN	TSS1500;1stExon;5'UTR;TSS1500
cg16571098	-0.0581844	0.0130289	1.08707e-05	0.0523742	chr17	8065842	N_Shore	VAMP2	Body
cg15980735	0.0906664	0.0203166	1.10482e-05	0.0523742	chr7	44223845	OpenSea	GCK	Body
cg00026974	-0.164636	0.0369018	1.10701e-05	0.0523742	chr17	42298151	Island	UBTF;UBTF;UBTF	1stExon;TSS1500;5'UTR
cg07333938	-0.109223	0.0245016	1.12522e-05	0.0523742	chr2	20851030	Island	HS1BP3	TSS200
cg05857870	0.14335	0.0321595	1.12677e-05	0.0523742	chr7	143708739	OpenSea
cg26729478	-0.10496	0.0235479	1.12815e-05	0.0523742	chr3	10178630	OpenSea
cg17324887	-0.111959	0.0251194	1.13337e-05	0.0523742	chr11	18720217	N_Shore	TMEM86A	TSS200
cg06480793	-0.22784	0.051136	1.13617e-05	0.0523742	chr3	142682889	Island	PAQR9;PAQR9-AS1	TSS1500;TSS200
cg24145357	-0.204952	0.0460591	1.16563e-05	0.0523742	chr7	92219539	Island	FAM133B;FAM133B;FAM133B;FAM133DP;FAM133B	5'UTR;TSS200;Body;Body;Body
cg20450997	-0.101743	0.0228663	1.16697e-05	0.0523742	chr3	43327322	N_Shore	SNRK;SNRK	TSS1500;TSS1500
cg10582639	-0.191196	0.0429888	1.17687e-05	0.0523742	chr11	121526840	OpenSea
cg05602987	-0.10464	0.0235295	1.17884e-05	0.0523742	chr16	28834702	Island	ATXN2L;ATXN2L;ATXN2L;ATXN2L;ATXN2L	1stExon;1stExon;1stExon;1stExon;1stExon
cg10879877	0.117754	0.0264772	1.17999e-05	0.0523742	chr16	66442791	S_Shore	LINC00920	Body
cg00822591	-0.278424	0.0626103	1.18014e-05	0.0523742	chr3	16306489	Island	DPH3;OXNAD1;DPH3;DPH3;DPH3	5'UTR;TSS1500;1stExon;5'UTR;1stExon
cg11021810	0.0788313	0.0177279	1.18117e-05	0.0523742	chr14	89720620	OpenSea	FOXN3;FOXN3	Body;Body
cg09113070	0.0837099	0.0188322	1.19e-05	0.0523742	chr2	86114036	N_Shore	ST3GAL5	Body
cg14964403	-0.1699	0.0382328	1.19645e-05	0.0523742	chr8	145149739	Island	CYC1	TSS1500
cg17575087	-0.0909504	0.0204747	1.2062e-05	0.0523742	chr5	154237720	Island	CNOT8	TSS1500
cg20672245	0.072817	0.0163945	1.20847e-05	0.0523742	chr7	99064269	S_Shore	ATP5J2;ATP5J2;ATP5J2;ATP5J2	TSS1500;TSS1500;TSS1500;TSS1500
cg12953705	-0.0798798	0.0179871	1.21242e-05	0.0523742	chr19	10403061	Island	ICAM5	Body
cg08643618	0.0735927	0.0165739	1.21517e-05	0.0523742	chr1	1189466	Island	UBE2J2;UBE2J2;UBE2J2;UBE2J2	3'UTR;3'UTR;3'UTR;3'UTR
cg25364077	0.163328	0.0367943	1.22233e-05	0.0523742	chr1	30118765	OpenSea
cg13709876	0.11499	0.0259051	1.22268e-05	0.0523742	chr2	48794821	OpenSea	STON1-GTF2A1L;STON1-GTF2A1L;STON1;STON1	TSS1500;5'UTR;5'UTR;5'UTR
cg23413193	-0.206336	0.0465075	1.23493e-05	0.0523742	chr5	127420015	Island	SLC12A2;FLJ33630	1stExon;TSS1500
cg00120998	-0.139179	0.0313717	1.23579e-05	0.0523742	chr16	67881473	Island	CENPT;NUTF2	TSS200;5'UTR
cg08606748	0.0615352	0.0138777	1.24941e-05	0.0526697	chr19	53088551	Island
cg02232367	0.107373	0.0242376	1.27166e-05	0.0527892	chr3	110892814	OpenSea
cg18650263	0.14324	0.0323511	1.28435e-05	0.0527892	chr6	167535909	OpenSea	CCR6;CCR6	TSS1500;5'UTR
cg18470680	-0.0992802	0.0224245	1.28634e-05	0.0527892	chr2	27485035	Island	SLC30A3	Body
cg06190672	0.145709	0.0329162	1.28999e-05	0.0527892	chr20	49058391	OpenSea
cg18049386	-0.0753491	0.0170216	1.29214e-05	0.0527892	chr3	48200550	OpenSea	CDC25A;CDC25A	Body;Body
cg15030756	-0.107896	0.0243763	1.2922e-05	0.0527892	chr15	74907746	Island	CLK3;CLK3;CLK3	5'UTR;5'UTR;1stExon
cg13128596	0.153594	0.0347141	1.30205e-05	0.0529189	chr11	104839858	OpenSea	CASP4	TSS1500
cg15850106	0.109186	0.0246899	1.31482e-05	0.0531649	chr1	176432172	OpenSea	PAPPA2;PAPPA2	TSS200;TSS200
cg26059153	0.0790079	0.017875	1.33836e-05	0.0536826	chr20	13976190	Island	MACROD2;MACROD2	1stExon;5'UTR
cg17779456	-0.140225	0.0317396	1.34117e-05	0.0536826	chr2	10262822	Island	RRM2;RRM2	1stExon;TSS200
cg18436491	0.127901	0.028964	1.35249e-05	0.0537976	chr2	238657876	OpenSea	LRRFIP1;LRRFIP1;LRRFIP1;LRRFIP1;LRRFIP1	Body;Body;Body;Body;Body
cg25157325	0.178712	0.0404784	1.35762e-05	0.0537976	chr6	72294778	Island
cg17515456	-0.112092	0.0254086	1.38069e-05	0.0540499	chr6	30312866	Island	RPP21	TSS200
cg19523118	-0.100379	0.0227568	1.38252e-05	0.0540499	chr5	172385817	Island	LOC100268168;LOC100268168;RPL26L1	Body;TSS200;TSS1500
cg16090254	0.196326	0.0445132	1.38444e-05	0.0540499	chr3	185277705	OpenSea
cg18863130	0.097126	0.0220462	1.42059e-05	0.0549083	chr6	157144288	OpenSea	ARID1B;ARID1B	Body;Body
cg01904770	0.120531	0.0273689	1.42484e-05	0.0549083	chr22	48205552	OpenSea	LOC284930	Body
cg20222911	-0.186123	0.0422842	1.43861e-05	0.0549083	chr14	105886024	OpenSea	MTA1	TSS200
cg06907210	0.137293	0.0311934	1.44144e-05	0.0549083	chr17	48500456	N_Shelf
cg14028671	0.134291	0.0305322	1.46115e-05	0.0549083	chr9	139937558	N_Shelf	NPDC1	Body
cg00727630	-0.18646	0.0423979	1.46308e-05	0.0549083	chr20	50721366	Island	ZFP64	Body
cg03392145	-0.184691	0.0420129	1.47461e-05	0.0549083	chr20	23338917	Island
cg17973328	0.119389	0.0271734	1.49044e-05	0.0549083	chr1	30689724	OpenSea
cg13249674	0.0809014	0.0184184	1.49816e-05	0.0549083	chr10	60087297	OpenSea
cg25842633	-0.132388	0.0301431	1.50162e-05	0.0549083	chr22	43738427	N_Shore	SCUBE1	Body
cg05100051	-0.0740423	0.016863	1.50939e-05	0.0549083	chr6	41702256	Island	TFEB;TFEB;TFEB;TFEB;TFEB	TSS200;Body;5'UTR;5'UTR;5'UTR
cg02582827	0.08476	0.0193076	1.51419e-05	0.0549083	chr22	39063766	OpenSea	CBY1;CBY1	Body;5'UTR
cg08406981	0.116263	0.0264843	1.51472e-05	0.0549083	chr4	106729860	OpenSea	GSTCD;GSTCD	Body;Body
cg19112158	0.128172	0.0292037	1.52129e-05	0.0549083	chr1	167385898	OpenSea	POU2F1;POU2F1;POU2F1;POU2F1	3'UTR;3'UTR;3'UTR;Body
cg06082432	-0.10897	0.0248298	1.52283e-05	0.0549083	chr16	11350275	Island	SOCS1	TSS1500
cg18181571	0.231538	0.0527679	1.54112e-05	0.0549083	chr5	52082858	N_Shore	ITGA1;PELO	TSS1500;TSS1500
cg16549396	0.139138	0.0317293	1.54618e-05	0.0549083	chr13	68765417	OpenSea
cg17041438	0.102904	0.0234683	1.54871e-05	0.0549083	chr5	80601538	S_Shelf	ZCCHC9;RNU5E;RNU5D;ZCCHC9;ZCCHC9	Body;Body;Body;Body;Body
cg02260482	-0.0977794	0.0223028	1.55371e-05	0.0549083	chr12	104359603	Island	TDG;TDG	1stExon;5'UTR
cg06960600	0.15975	0.036443	1.55698e-05	0.0549083	chr12	109182032	OpenSea	SSH1	Body
cg23699098	0.100299	0.0228825	1.55921e-05	0.0549083	chr11	1008880	N_Shore	AP2A2	Body
cg12304482	0.065655	0.0149793	1.56176e-05	0.0549083	chr15	28377846	Island	HERC2	Body
cg12473943	0.100382	0.0229106	1.57219e-05	0.0549083	chr22	24584744	S_Shore	SUSD2	3'UTR
cg17768439	-0.0774497	0.017677	1.57271e-05	0.0549083	chr3	50273700	Island	GNAI2;GNAI2	5'UTR;1stExon
cg03581262	0.164124	0.0374685	1.58087e-05	0.0549455	chr2	106192732	OpenSea
cg16504641	-0.129778	0.0296419	1.59374e-05	0.0549455	chr6	137143711	Island	PEX7;PEX7	1stExon;5'UTR
cg20919336	0.114271	0.0261103	1.60577e-05	0.0549455	chr14	76602653	S_Shore
cg02907132	0.104484	0.0238801	1.61414e-05	0.0549455	chr1	175777934	OpenSea
cg10964394	0.143756	0.0328644	1.62153e-05	0.0549455	chr22	41176719	OpenSea	SLC25A17;SLC25A17;SLC25A17;SLC25A17;SLC25A17;SLC25A17;SLC25A17	Body;Body;Body;Body;Body;Body;Body
cg15846643	-0.171263	0.0391541	1.6225e-05	0.0549455	chr11	94964345	Island	SESN3	TSS200
cg25246894	0.114844	0.0262338	1.63061e-05	0.0549455	chr12	113842581	OpenSea	SDS	TSS1500
cg00800773	-0.146809	0.0335771	1.63501e-05	0.0549455	chr3	53195164	Island	PRKCD;PRKCD	TSS200;TSS200
cg18973521	-0.134178	0.0306937	1.64048e-05	0.0549455	chr17	73511696	Island	TSEN54;CASKIN2	TSS1500;TSS200
cg21785697	0.104115	0.0238137	1.6431e-05	0.0549455	chr11	31832007	Island	PAX6;PAX6;PAX6;PAX6;PAX6;PAX6;PAX6;PAX6	5'UTR;5'UTR;5'UTR;5'UTR;5'UTR;5'UTR;5'UTR;5'UTR
cg15650240	-0.223231	0.051094	1.65845e-05	0.0552258	chr1	15736530	Island	EFHD2	1stExon
cg01749142	-0.177071	0.0405627	1.68494e-05	0.0556658	chr14	105262305	S_Shore	AKT1;AKT1	TSS1500;TSS1500
cg02861733	-0.0844459	0.0193459	1.69119e-05	0.0556658	chr1	153930593	Island	CRTC2	Body
cg06719428	0.165622	0.0379574	1.69944e-05	0.0556658	chr16	24943040	OpenSea	ARHGAP17;ARHGAP17	Body;Body
cg00166030	-0.184116	0.0421962	1.69976e-05	0.0556658	chr2	201676216	Island	BZW1;BZW1;BZW1;BZW1;LOC101927795	TSS1500;TSS1500;TSS200;TSS200;Body
cg15525648	0.110022	0.0252307	1.72042e-05	0.0561103	chr22	50502484	OpenSea	MLC1;MLC1	Body;Body
cg10551856	-0.0685716	0.0157256	1.73065e-05	0.0562127	chr2	10774704	OpenSea	NOL10	Body
cg05020604	-0.0729329	0.0167331	1.73907e-05	0.0562557	chr19	37096329	Island	ZNF529;ZNF382;ZNF529;ZNF529	TSS200;5'UTR;TSS200;TSS200
cg06407094	0.151483	0.0347755	1.75448e-05	0.0565236	chr3	156378699	OpenSea
cg19544662	-0.0988464	0.0227114	1.78446e-05	0.0569271	chr2	88752056	Island	FOXI3	TSS200
cg26894839	0.0828169	0.0190323	1.78986e-05	0.0569271	chr5	1511271	OpenSea	LPCAT1	Body
cg02912830	0.189194	0.0434951	1.80238e-05	0.0569271	chr5	44936228	OpenSea
cg04306220	0.137494	0.0316131	1.80652e-05	0.0569271	chr1	33519235	S_Shelf
cg27362439	-0.071633	0.0164716	1.80944e-05	0.0569271	chr11	66234280	Island	PELI3;PELI3	TSS200;TSS200
cg08484676	0.122484	0.028178	1.82576e-05	0.0569271	chr12	47057092	OpenSea
cg15649561	-0.110585	0.0254503	1.83877e-05	0.0569271	chr14	103852292	Island	MARK3;MARK3;MARK3;MARK3;MARK3;MARK3;MARK3;MARK3;MARK3;MARK3	5'UTR;5'UTR;5'UTR;5'UTR;5'UTR;1stExon;1stExon;1stExon;1stExon;1stExon
cg07172676	0.122666	0.0282414	1.85205e-05	0.0569271	chr8	144997714	Island	PLEC1;PLEC1;PLEC1;PLEC1;PLEC1;PLEC1;PLEC1;PLEC1	Body;Body;Body;Body;Body;Body;Body;Body
cg21752340	0.0806836	0.0185778	1.85674e-05	0.0569271	chr12	127220617	OpenSea
cg21231141	0.101616	0.0234049	1.86682e-05	0.0569271	chr14	103411005	OpenSea	CDC42BPB	Body
cg01919941	0.143222	0.0329955	1.8758e-05	0.0569271	chr12	58934471	OpenSea
cg12425438	0.129735	0.029893	1.88101e-05	0.0569271	chr2	225635759	OpenSea	DOCK10;DOCK10	Body;Body
cg18757428	0.0681959	0.0157202	1.89544e-05	0.0569271	chr10	104171532	S_Shore	PSD;PSD;PSD	Body;Body;Body
cg05451060	-0.175983	0.040577	1.90452e-05	0.0569271	chr16	4666450	Island
cg21250356	0.14167	0.0326658	1.90636e-05	0.0569271	chr7	156813602	Island
cg26864036	-0.10426	0.0240455	1.91582e-05	0.0569271	chr16	83974716	OpenSea
cg13775913	-0.0602368	0.0138959	1.92337e-05	0.0569271	chr17	7297869	Island	PLSCR3	TSS200
cg17368944	-0.0946532	0.0218403	1.93085e-05	0.0569271	chr1	895983	Island	NOC2L;KLHL17;KLHL17	TSS1500;5'UTR;1stExon
cg27516506	-0.069046	0.0159323	1.93335e-05	0.0569271	chr22	37595533	S_Shore
cg27104437	0.129278	0.029834	1.93556e-05	0.0569271	chr10	121095507	OpenSea	GRK5	Body
cg18724032	-0.176447	0.0407475	1.96079e-05	0.0569271	chr3	171758176	Island	FNDC3B;FNDC3B	5'UTR;TSS200
cg14199193	-0.0734309	0.0169591	1.96377e-05	0.0569271	chr20	61903843	N_Shore	ARFGAP1;ARFGAP1	TSS1500;TSS1500
cg08098819	0.0795826	0.0183826	1.9762e-05	0.0569271	chr11	446939	N_Shelf
cg13762777	-0.103587	0.0239249	1.97975e-05	0.0569271	chr2	42510014	OpenSea	EML4;EML4	Body;Body
cg00315628	0.0880537	0.0203469	1.98299e-05	0.0569271	chr1	245297880	OpenSea
cg27500091	0.0982286	0.0227052	1.99462e-05	0.0569271	chr1	235922666	OpenSea	LYST;LYST	Body;Body
cg22637307	0.171582	0.0396629	1.99683e-05	0.0569271	chr2	68590998	OpenSea	PLEK	TSS1500
cg21039597	-0.094917	0.0219414	1.99901e-05	0.0569271	chr4	1005035	Island	FGFRL1;FGFRL1;FGFRL1	TSS1500;TSS1500;TSS1500
cg16599901	-0.065534	0.0151496	2.00035e-05	0.0569271	chr7	100210097	Island	MOSPD3;MOSPD3;MOSPD3;MOSPD3;MOSPD3	TSS200;1stExon;TSS200;5'UTR;5'UTR
cg23460847	-0.0733389	0.0169613	2.01571e-05	0.0569271	chr2	10146551	OpenSea
cg08472444	-0.13073	0.0302344	2.01609e-05	0.0569271	chr9	138987320	Island	NACC2	TSS200
cg01344738	0.178515	0.0412897	2.01916e-05	0.0569271	chr6	30067108	N_Shore
cg07004372	0.108331	0.0250594	2.02323e-05	0.0569271	chr3	57386380	OpenSea	DNAH12	Body
cg18827039	0.139722	0.0323244	2.02721e-05	0.0569271	chr18	9049390	OpenSea
cg13001893	0.0768456	0.0177782	2.02748e-05	0.0569271	chr17	46184891	Island	SNX11;SNX11	TSS200;TSS200
cg02674712	0.0719057	0.0166362	2.02944e-05	0.0569271	chr19	50358907	N_Shelf	PTOV1	Body
cg03691756	0.0849639	0.0196587	2.03278e-05	0.0569271	chr8	91688967	OpenSea
cg05516842	-0.0928107	0.0214867	2.0539e-05	0.0572029	chr2	25551630	OpenSea	DNMT3A;DNMT3A;MIR1301;DNMT3A	5'UTR;5'UTR;TSS200;5'UTR
cg10224640	0.110604	0.0256129	2.06399e-05	0.0572029	chr10	4704918	OpenSea	LINC00704	Body
cg03289961	0.265319	0.0614564	2.07399e-05	0.0572029	chr2	26492859	OpenSea	HADHB;HADHB;HADHB;HADHB;HADHB	ExonBnd;ExonBnd;Body;Body;Body
cg03125173	0.188134	0.0436058	2.09864e-05	0.0572029	chr17	62368622	OpenSea
cg24674363	0.249686	0.0579064	2.1216e-05	0.0572029	chr3	125579589	OpenSea	LOC101927056;LOC101927056	Body;Body
cg07321536	-0.177387	0.0411392	2.1219e-05	0.0572029	chr4	39459897	N_Shore	LIAS;RPL9;LIAS;RPL9	TSS1500;Body;TSS1500;Body
cg15205441	0.110361	0.0256088	2.14412e-05	0.0572029	chr10	126782357	OpenSea	CTBP2;CTBP2	5'UTR;5'UTR
cg21811204	0.140528	0.03261	2.14621e-05	0.0572029	chr5	132158625	Island	SHROOM1	Body
cg00066184	0.0957817	0.0222278	2.14722e-05	0.0572029	chr3	118663697	OpenSea	IGSF11;IGSF11	Body;Body
cg20476319	-0.0864863	0.0200731	2.15212e-05	0.0572029	chr12	104457893	Island	HCFC2	TSS1500
cg25818882	-0.236102	0.0548318	2.17657e-05	0.0572029	chr19	12886379	Island	HOOK2;HOOK2;HOOK2;HOOK2	5'UTR;5'UTR;1stExon;1stExon
cg15606819	-0.145041	0.0336836	2.17716e-05	0.0572029	chr19	49661083	Island	TRPM4;TRPM4	1stExon;5'UTR
cg26363119	0.105505	0.0245057	2.18219e-05	0.0572029	chr2	208994632	OpenSea	CRYGC	TSS200
cg08030633	0.0746566	0.0173413	2.18408e-05	0.0572029	chr19	54244410	OpenSea	MIR517C;MIR520H	TSS200;TSS1500
cg18366782	-0.0972436	0.0225897	2.18909e-05	0.0572029	chr14	77423080	Island
cg16210014	0.101756	0.0236441	2.19809e-05	0.0572029	chr4	57459439	S_Shore	THEGL	Body
cg03083562	0.223001	0.0518316	2.20955e-05	0.0572029	chr8	126007153	N_Shelf
cg14941541	0.153161	0.0356035	2.21653e-05	0.0572029	chr14	25520721	S_Shore
cg11616271	-0.0715112	0.0166253	2.21974e-05	0.0572029	chr3	49711647	Island	APEH;APEH	5'UTR;1stExon
cg07631681	0.0853385	0.0198426	2.22523e-05	0.0572029	chr16	410001	Island
cg18513200	-0.169708	0.0394647	2.23002e-05	0.0572029	chr4	13629548	Island	BOD1L	TSS1500
cg17322784	0.103788	0.0241379	2.23637e-05	0.0572029	chr3	176757859	OpenSea	TBL1XR1	Body
cg25455982	0.116078	0.0270027	2.24441e-05	0.0572029	chr13	50467971	OpenSea
cg26303869	0.0705651	0.0164146	2.24443e-05	0.0572029	chr2	171332602	OpenSea	MYO3B;MYO3B;MYO3B;MYO3B;MYO3B	Body;Body;Body;Body;Body
cg18730174	-0.103166	0.0240039	2.25404e-05	0.0572029	chr11	122073211	OpenSea	LOC399959	Body
cg24608929	-0.172567	0.0401667	2.26841e-05	0.0572029	chr1	55352520	Island	DHCR24	Body
cg08796240	0.182263	0.0424226	2.26882e-05	0.0572029	chr16	70733832	OpenSea	VAC14	Body
cg15414828	-0.107234	0.0249604	2.26974e-05	0.0572029	chr11	71791511	Island	LRTOMT;NUMA1;LRTOMT;LRTOMT;LRTOMT;LRTOMT;LRTOMT;NUMA1;LRTOMT;LRTOMT;LRTOMT	5'UTR;1stExon;1stExon;TSS200;TSS200;TSS200;1stExon;5'UTR;5'UTR;1stExon;5'UTR
cg02958167	-0.230422	0.0536552	2.28567e-05	0.0572029	chr6	170151846	Island	TCTE3;C6orf70	TSS1500;Body
cg08077014	0.156743	0.0364993	2.28724e-05	0.0572029	chr10	91898774	OpenSea
cg21531080	0.111565	0.0259767	2.30043e-05	0.0572029	chr1	158581851	OpenSea	SPTA1	Body
cg27140633	0.171693	0.0399935	2.30172e-05	0.0572029	chr11	63685905	Island
cg25283609	-0.0801127	0.0186643	2.30851e-05	0.0572029	chr12	15374457	Island	RERG	TSS200
cg03716672	0.107341	0.0250069	2.31482e-05	0.0572029	chr2	143465045	OpenSea
cg11941228	-0.12792	0.0298116	2.32088e-05	0.0572029	chr5	65891968	Island	MAST4;MAST4	TSS1500;TSS1500
cg11264521	-0.138311	0.0322351	2.32308e-05	0.0572029	chr2	120770700	Island	EPB41L5;EPB41L5;EPB41L5;EPB41L5;EPB41L5;EPB41L5;EPB41L5	TSS200;1stExon;1stExon;1stExon;5'UTR;5'UTR;5'UTR
cg09587549	-0.143578	0.0334624	2.32382e-05	0.0572029	chr16	31214126	Island	PYCARD;PYCARD;PYCARD;PYCARD	5'UTR;1stExon;5'UTR;1stExon
cg16373535	0.0880458	0.0205205	2.32547e-05	0.0572029	chr5	1923122	OpenSea
cg26749361	0.0561698	0.0130939	2.33242e-05	0.0572029	chr16	30455027	N_Shore	SEPHS2;SEPHS2	3'UTR;1stExon
cg14922464	-0.0505408	0.0117832	2.33768e-05	0.0572029	chr12	113856189	OpenSea
cg12006129	-0.0688437	0.0160518	2.34285e-05	0.0572029	chr6	33481250	OpenSea
cg07052476	-0.102566	0.023928	2.36563e-05	0.0572029	chr3	184081162	Island	POLR2H	TSS200
cg06060962	0.0520972	0.0121561	2.37485e-05	0.0572029	chr6	32515150	OpenSea
cg22862047	0.170312	0.0397412	2.37491e-05	0.0572029	chr20	57288721	OpenSea	STX16-NPEPL1;NPEPL1;NPEPL1;NPEPL1	Body;Body;Body;Body
cg19097477	-0.0542537	0.0126643	2.39482e-05	0.0572029	chr19	14142428	Island	IL27RA	TSS200
cg06524509	0.182046	0.0425105	2.40711e-05	0.0572029	chr19	22712026	N_Shelf	LOC101929124	TSS1500
cg20076468	-0.095403	0.0222783	2.41449e-05	0.0572029	chr13	113825781	OpenSea	PROZ	Body
cg23508591	-0.160433	0.0374815	2.42826e-05	0.0572029	chr15	75871807	Island	PTPN9	TSS200
cg10761425	0.0643769	0.0150401	2.42947e-05	0.0572029	chr3	12988976	OpenSea	IQSEC1;IQSEC1	Body;Body
cg06167077	0.180312	0.0421335	2.4365e-05	0.0572029	chr5	26942698	OpenSea	CDH9	Body
cg12569397	-0.0487825	0.0113983	2.44042e-05	0.0572029	chr9	130565350	Island	FPGS;FPGS;FPGS;FPGS	Body;TSS200;Body;Body
cg14388155	0.0902493	0.0210881	2.44096e-05	0.0572029	chr8	125315228	S_Shore
cg23173032	-0.0606152	0.0141711	2.46071e-05	0.0572029	chr14	50359789	Island	ARF6;ARF6	5'UTR;1stExon
cg07989501	-0.151611	0.035459	2.47699e-05	0.0572029	chr12	53835350	Island	PRR13;PRR13	TSS200;TSS200
cg25503565	-0.217337	0.0508343	2.47971e-05	0.0572029	chr17	38264529	OpenSea
cg27327370	0.110948	0.0259603	2.50008e-05	0.0572029	chr2	192746685	Island
cg17647091	0.110042	0.0257539	2.50769e-05	0.0572029	chr12	54474036	N_Shore	FLJ12825;LOC100240735	Body;Body
cg02959866	0.157982	0.0369774	2.51164e-05	0.0572029	chr2	26364971	OpenSea
cg13656835	-0.0715537	0.0167492	2.51884e-05	0.0572029	chr11	65656469	N_Shore	CCDC85B;FIBP;FIBP	TSS1500;TSS1500;TSS1500
cg09950479	0.127264	0.0297933	2.52052e-05	0.0572029	chr7	80610724	OpenSea
cg23235989	0.13008	0.0304589	2.53025e-05	0.0572029	chr2	79428894	OpenSea
cg17098415	-0.13027	0.0305073	2.53599e-05	0.0572029	chr1	995021	Island
cg10256242	0.132271	0.0309774	2.54172e-05	0.0572029	chr7	4850075	S_Shore	RADIL	Body
cg05296590	-0.150925	0.0353519	2.54593e-05	0.0572029	chr9	26946848	Island	IFT74;IFT74;PLAA	TSS1500;TSS200;Body
cg17825989	-0.167313	0.0391913	2.5469e-05	0.0572029	chr6	155635201	N_Shore	TFB1M	Body
cg03155999	0.106044	0.0248481	2.56242e-05	0.0572029	chr17	81052002	Island	METRNL	Body
cg11736739	0.0842515	0.0197424	2.56405e-05	0.0572029	chr8	143541867	N_Shelf
cg26079571	-0.151056	0.0353994	2.5679e-05	0.0572029	chr12	3186499	Island	TSPAN9;TSPAN9	TSS200;TSS200
cg18642567	0.23214	0.054415	2.57981e-05	0.0572029	chr14	21755798	OpenSea	RPGRIP1	TSS1500
cg14004079	0.191292	0.0448476	2.58925e-05	0.0572029	chr12	109885484	OpenSea	MYO1H	3'UTR
cg27555944	-0.175055	0.0410451	2.59406e-05	0.0572029	chr3	49056208	Island	DALRD3;DALRD3	TSS200;5'UTR
cg06646494	0.118555	0.0277997	2.59807e-05	0.0572029	chr12	121882415	Island	KDM2B;KDM2B	Body;Body
cg11808459	0.125374	0.0293998	2.59901e-05	0.0572029	chr2	122438889	OpenSea
cg07086455	-0.0930454	0.0218211	2.60355e-05	0.0572029	chr14	102553317	Island	HSP90AA1;HSP90AA1	5'UTR;Body
cg19680696	0.0937585	0.0219894	2.60513e-05	0.0572029	chr15	25474735	OpenSea	SNORD115-15;SNORD115-21;SNORD115-33	Body;Body;TSS1500
cg10721502	-0.121413	0.0284761	2.60655e-05	0.0572029	chr7	30068053	Island	PLEKHA8;PLEKHA8;PLEKHA8;PLEKHA8;PLEKHA8;PLEKHA8	5'UTR;5'UTR;5'UTR;1stExon;1stExon;1stExon
cg15644675	-0.0632041	0.0148249	2.61266e-05	0.0572029	chr1	54666143	Island	CYB5RL;MRPL37	TSS1500;1stExon
cg02019114	0.186069	0.0436555	2.62305e-05	0.0572029	chr1	41726446	OpenSea
cg23862383	0.105393	0.024732	2.63161e-05	0.0572029	chr4	90602546	OpenSea
cg20898213	-0.102533	0.0240651	2.64212e-05	0.0572029	chr18	5629069	Island	EPB41L3	TSS200
cg25472897	-0.117424	0.0275658	2.65225e-05	0.0572029	chr8	145560555	Island	SCRT1	TSS1500
cg27237398	0.206598	0.0485164	2.66661e-05	0.0572029	chr3	134572561	OpenSea	EPHB1	Body
cg14657417	-0.177585	0.0417048	2.66867e-05	0.0572029	chr1	2344183	Island	PEX10;PEX10	TSS200;TSS200
cg25721516	-0.144294	0.03386	2.67019e-05	0.0572029	chr17	42276931	Island	ATXN7L3;ATXN7L3	TSS1500;TSS1500
cg26060971	-0.190825	0.0448179	2.67257e-05	0.0572029	chr3	52407402	OpenSea	DNAH1	Body
cg00687132	0.0738332	0.0173454	2.68572e-05	0.0572029	chr1	85680825	OpenSea
cg04441191	-0.122342	0.0287452	2.69225e-05	0.0572029	chr3	48130393	Island	MAP4;MAP4;MAP4;MAP4;MAP4;MAP4	5'UTR;1stExon;1stExon;5'UTR;1stExon;5'UTR
cg08213792	0.0928512	0.0218165	2.6928e-05	0.0572029	chr16	77747559	OpenSea
cg08060501	-0.109517	0.0257334	2.69487e-05	0.0572029	chr16	4389056	OpenSea	GLIS2	3'UTR
cg08944894	0.113886	0.0267636	2.70167e-05	0.0572029	chr1	19548433	OpenSea	EMC1;EMC1;EMC1;EMC1	Body;Body;Body;Body
cg21083798	0.0958942	0.0225368	2.70827e-05	0.0572029	chr3	124125950	OpenSea	KALRN;KALRN	Body;Body
cg12936674	0.114549	0.0269236	2.70913e-05	0.0572029	chr13	44765899	OpenSea
cg10929299	-0.122059	0.0286985	2.7257e-05	0.0572029	chr14	50334860	OpenSea
cg09786084	0.115996	0.0272748	2.72908e-05	0.0572029	chr17	60670351	OpenSea	TLK2;TLK2;TLK2	Body;Body;Body
cg01908272	-0.0913573	0.0214813	2.7323e-05	0.0572029	chr16	2053627	N_Shore	ZNF598	Body
cg27262702	-0.223612	0.0526121	2.75993e-05	0.0572029	chr16	88878803	Island	APRT;APRT	TSS1500;TSS1500
cg27555392	-0.182336	0.0429108	2.77192e-05	0.0572029	chr1	16679092	Island	FBXO42	TSS200
cg08875705	-0.069178	0.0162805	2.77457e-05	0.0572029	chr12	6665330	Island	IFFO1;IFFO1	TSS200;TSS200
cg23332189	0.0872108	0.0205293	2.78565e-05	0.0572029	chr8	16477058	OpenSea
cg16486145	0.192832	0.0453956	2.78815e-05	0.0572029	chr10	33890129	OpenSea
cg20811730	-0.31452	0.0740434	2.78856e-05	0.0572029	chr1	150293902	Island	PRPF3	TSS200
cg10741660	0.101663	0.0239333	2.78887e-05	0.0572029	chr6	105629373	S_Shore
cg09274819	-0.0564344	0.0132866	2.79227e-05	0.0572029	chr6	28834298	S_Shelf
cg27338898	-0.186622	0.0439384	2.79357e-05	0.0572029	chr6	32163411	Island	NOTCH4;GPSM3	Body;TSS200
cg03213044	0.0830048	0.0195454	2.80049e-05	0.0572029	chr19	12243753	OpenSea	ZNF20;ZNF20;ZNF625-ZNF20	Body;Body;Body
cg04209971	-0.0539739	0.0127126	2.81748e-05	0.0574019	chr14	94546988	N_Shore	DDX24;IFI27L1;IFI27L1	5'UTR;TSS1500;TSS1500
cg16965475	-0.109564	0.0258123	2.82593e-05	0.0574264	chr1	52870119	Island	ORC1L;ORC1L;PRPF38A	1stExon;5'UTR;TSS200
cg27609899	0.194831	0.0459165	2.84371e-05	0.057499	chr1	11633068	OpenSea
cg11009716	0.180709	0.042593	2.85041e-05	0.057499	chr3	52888489	OpenSea	TMEM110-MUSTN1;TMEM110	Body;Body
cg15826967	0.0773986	0.0182453	2.85992e-05	0.057499	chr2	242083576	OpenSea	PASK;PASK;PASK;PASK;PASK	5'UTR;5'UTR;5'UTR;5'UTR;5'UTR
cg25405172	0.144839	0.0341645	2.88853e-05	0.057499	chr2	163352908	OpenSea	KCNH7;KCNH7	Body;Body
cg26747948	0.159357	0.037595	2.89786e-05	0.057499	chr10	118390497	S_Shelf	PNLIPRP2	Body
cg05617127	-0.302253	0.0713119	2.90063e-05	0.057499	chr10	99051840	N_Shore	ARHGAP19	Body
cg18188079	0.125734	0.0296659	2.90236e-05	0.057499	chr6	31380488	OpenSea	MICA	Body
cg14116162	-0.168026	0.0396508	2.91213e-05	0.057499	chr11	64052260	N_Shore	BAD;GPR137;GPR137;BAD;GPR137;GPR137	TSS200;TSS1500;Body;TSS200;TSS1500;TSS200
cg24679411	-0.0569542	0.0134407	2.9145e-05	0.057499	chr12	6876188	Island	PTMS	Body
cg18210493	0.0730859	0.0172481	2.91465e-05	0.057499	chr3	12912192	OpenSea
cg19863955	0.129451	0.0305521	2.91798e-05	0.057499	chr5	178581108	OpenSea	ADAMTS2;ADAMTS2	Body;Body
cg12025499	-0.0805619	0.019015	2.92185e-05	0.057499	chr6	43846163	OpenSea
cg06366345	0.207787	0.0490494	2.92768e-05	0.057499	chr14	101459591	OpenSea	SNORD114-31	Body
cg12850165	-0.174185	0.0411282	2.94116e-05	0.057499	chr1	113250044	Island	RHOC;RHOC;RHOC	TSS1500;TSS200;TSS200
cg02213487	-0.0868685	0.0205141	2.95003e-05	0.057499	chr11	118928076	Island	HYOU1;HYOU1	TSS200;TSS200
cg07066727	0.152875	0.0361032	2.9512e-05	0.057499	chr1	149230366	N_Shore
cg24849108	0.0937491	0.0221416	2.95497e-05	0.057499	chr1	21070552	OpenSea	HP1BP3	3'UTR
cg19091822	0.113368	0.0267848	2.97567e-05	0.057499	chr6	167607022	OpenSea
cg05278500	0.0871469	0.0205924	2.98098e-05	0.057499	chr14	48096021	OpenSea	MDGA2	Body
cg04049345	0.106246	0.0251075	2.98791e-05	0.057499	chr19	55381457	OpenSea
cg16313014	-0.13789	0.0325872	2.99257e-05	0.057499	chr19	45542710	Island	CLASRP;CLASRP;CLASRP	5'UTR;5'UTR;Body
cg01782066	0.143668	0.0339665	3.01227e-05	0.057499	chr10	45719956	Island
cg27617225	0.0657632	0.0155482	3.01328e-05	0.057499	chr8	145625612	S_Shelf	CPSF1;MIR1234	Body;TSS200
cg09863028	0.087745	0.0207502	3.02359e-05	0.057499	chr2	242076577	OpenSea	PASK	Body
cg15756241	-0.188951	0.0446873	3.02801e-05	0.057499	chr9	136203206	Island	SURF6;SURF6;SURF6	TSS200;TSS200;TSS200
cg18035158	-0.143214	0.0338761	3.03698e-05	0.057499	chr6	107810971	Island	SOBP	TSS1500
cg05398019	0.195574	0.0462692	3.04752e-05	0.057499	chr9	116988081	OpenSea	COL27A1	Body
cg10475689	0.105825	0.0250366	3.04917e-05	0.057499	chr16	12142335	OpenSea	RUNDC2A	Body
cg26356702	-0.0865126	0.0204704	3.05462e-05	0.057499	chr11	86399985	OpenSea
cg03995567	-0.132759	0.0314131	3.05614e-05	0.057499	chr22	37448205	Island	KCTD17	Body
cg04235837	-0.156879	0.0371251	3.06171e-05	0.057499	chr3	13115104	Island	IQSEC1	TSS1500
cg00206853	0.0665163	0.0157477	3.08884e-05	0.057499	chr16	3647862	OpenSea	BTBD12	Body
cg27346562	0.0990881	0.023464	3.09667e-05	0.057499	chr17	46166752	OpenSea	CBX1;CBX1	5'UTR;5'UTR
cg17579646	0.169335	0.0400991	3.09864e-05	0.057499	chr5	175908978	OpenSea	FAF2	Body
cg19367466	-0.149026	0.0352907	3.10083e-05	0.057499	chr12	123717773	Island	C12orf65;C12orf65	TSS200;TSS1500
cg00223900	-0.0663681	0.0157192	3.10977e-05	0.057499	chr6	31671154	Island	BAT5	TSS200
cg26271086	-0.217917	0.051616	3.11099e-05	0.057499	chr14	39901518	Island	FBXO33;FBXO33	1stExon;5'UTR
cg10036402	-0.0937036	0.022195	3.11173e-05	0.057499	chr14	77787255	Island	POMT2;GSTZ1;GSTZ1;GSTZ1;GSTZ1;GSTZ1	TSS200;5'UTR;1stExon;TSS1500;5'UTR;1stExon
cg02401627	0.0865704	0.0205057	3.11245e-05	0.057499	chr3	156555246	OpenSea	LEKR1;LEKR1	Body;Body
cg13439195	0.131476	0.031159	3.14221e-05	0.057767	chr18	19256025	OpenSea	ABHD3;ABHD3	Body;Body
cg00424485	0.0569999	0.0135122	3.15709e-05	0.057767	chr1	50689713	OpenSea
cg09801943	0.0924234	0.0219103	3.15879e-05	0.057767	chr11	102303271	OpenSea	TMEM123	Body
cg23657025	-0.188071	0.0445732	3.1601e-05	0.057767	chr20	48702589	OpenSea	UBE2V1;UBE2V1;UBE2V1;UBE2V1;UBE2V1;UBE2V1;UBE2V1;UBE2V1;UBE2V1;UBE2V1;UBE2V1;UBE2V1;UBE2V1;UBE2V1;UBE2V1;UBE2V1;UBE2V1;TMEM189-UBE2V1	Body;Body;Body;Body;Body;Body;Body;Body;Body;Body;Body;Body;Body;Body;Body;Body;Body;Body
cg03462171	-0.132708	0.0314658	3.17016e-05	0.057767	chr16	1664488	Island	CRAMP1L	TSS200
cg05908813	0.126732	0.03005	3.17069e-05	0.057767	chr13	47685281	OpenSea
cg24971036	-0.0823745	0.0195365	3.18322e-05	0.0578215	chr3	125093764	Island	ZNF148	5'UTR
cg00832928	0.133403	0.0316422	3.1962e-05	0.0578215	chr3	150329458	Island	SELT	Body
cg08281084	0.0855791	0.0203022	3.19898e-05	0.0578215	chr15	28459700	Island	HERC2	Body
cg02722197	-0.0653331	0.0155032	3.21386e-05	0.0578215	chr10	64135197	S_Shore	ZNF365;ZNF365;ZNF365;LOC283045	5'UTR;5'UTR;5'UTR;TSS1500
cg06702151	0.121326	0.0287903	3.21653e-05	0.0578215	chr19	47328497	OpenSea
cg00329039	0.133056	0.0315756	3.22215e-05	0.0578215	chr4	96470053	Island	UNC5C;UNC5C	5'UTR;1stExon
cg08959305	-0.0709016	0.0168271	3.22475e-05	0.0578215	chr17	26646465	Island	TMEM97	Body
cg15734422	-0.0684298	0.0162516	3.26178e-05	0.0578844	chr10	121356865	Island	TIAL1;TIAL1	TSS1500;TSS1500
cg21026018	0.227888	0.0541239	3.26415e-05	0.0578844	chr7	66072423	OpenSea
cg22459733	0.154018	0.0365864	3.27457e-05	0.0578844	chr3	15673781	OpenSea	BTD;BTD;BTD;BTD;BTD	Body;Body;Body;5'UTR;Body
cg17434366	0.153665	0.0365095	3.28576e-05	0.0578844	chr4	2746469	OpenSea	TNIP2;TNIP2	Body;Body
cg00622658	0.0955351	0.0226987	3.28676e-05	0.0578844	chr8	10469796	Island	RP1L1	Body
cg14027314	0.136939	0.0325421	3.29979e-05	0.0578844	chr1	33821318	OpenSea	PHC2;LOC101929464	Body;Body
cg09396517	-0.150575	0.0357913	3.3117e-05	0.0578844	chr11	615642	Island	IRF7;IRF7;IRF7;IRF7;IRF7;IRF7	1stExon;5'UTR;5'UTR;5'UTR;ExonBnd;ExonBnd
cg10712561	0.186286	0.0442606	3.31179e-05	0.0578844	chr17	42392983	Island	RUNDC3A;RUNDC3A;RUNDC3A	Body;Body;Body
cg23215256	0.0804764	0.0191287	3.31234e-05	0.0578844	chr7	631862	Island	PRKAR1B;PRKAR1B;PRKAR1B;PRKAR1B;PRKAR1B;PRKAR1B	Body;Body;Body;Body;Body;Body
cg25188141	0.120574	0.0286633	3.31815e-05	0.0578844	chr2	128633711	OpenSea	AMMECR1L	5'UTR
cg23969219	-0.0752227	0.0178824	3.3248e-05	0.0578844	chr4	146653573	N_Shore	C4orf51	Body
cg08744727	0.119845	0.0284946	3.32796e-05	0.0578844	chr4	206112	N_Shore	ZNF876P	TSS1500
cg21089109	0.137292	0.0326431	3.32816e-05	0.0578844	chr5	111275383	OpenSea	NREP-AS1;NREP;NREP	Body;Body;Body
cg20993090	0.0862911	0.0205177	3.33063e-05	0.0578844	chr1	20127495	S_Shore	TMCO4	TSS1500
cg24300618	0.11483	0.027307	3.33781e-05	0.0578844	chr11	67426678	OpenSea
cg18197390	0.0977116	0.0232418	3.3524e-05	0.0580104	chr3	100444846	OpenSea	TFG;TFG;TFG;TFG	Body;Body;Body;Body
cg26226608	-0.0705697	0.0167906	3.37178e-05	0.0580686	chr1	6189119	Island	CHD5	Body
cg18436758	-0.0902652	0.0214786	3.3745e-05	0.0580686	chr1	21113190	Island	HP1BP3	TSS200
cg02458088	0.0990603	0.0235724	3.37774e-05	0.0580686	chr16	77228411	Island	MON1B	Body
cg02374680	-0.0881525	0.0209811	3.3893e-05	0.0581412	chr20	36322378	Island	CTNNBL1	TSS200
cg01612290	-0.144849	0.0344798	3.39839e-05	0.058151	chr3	148709334	Island	GYG1;GYG1;GYG1;GYG1;GYG1;GYG1	5'UTR;5'UTR;5'UTR;1stExon;1stExon;1stExon
cg01519877	-0.24611	0.0586015	3.41515e-05	0.058151	chr19	39989802	Island	DLL3;DLL3	Body;Body
cg15215978	-0.0991567	0.0236168	3.43653e-05	0.058151	chr6	167135152	OpenSea	RPS6KA2	Body
cg20052933	-0.0893617	0.0212841	3.43967e-05	0.058151	chr14	69995178	OpenSea	FLJ44817	3'UTR
cg18976974	0.149816	0.0356903	3.4446e-05	0.058151	chr8	103990325	OpenSea
cg18920488	-0.09092	0.0216679	3.47013e-05	0.058151	chr5	96270961	Island	LNPEP	TSS1500
cg26734546	0.136825	0.0326092	3.47029e-05	0.058151	chr4	98832448	OpenSea	STPG2	Body
cg21777280	0.0733982	0.0174927	3.47118e-05	0.058151	chr22	25714770	OpenSea	IGLL3	Body
cg20259256	-0.0712622	0.016988	3.48557e-05	0.058151	chr3	142443266	Island	TRPC1;TRPC1	1stExon;5'UTR
cg02466190	0.165871	0.0395422	3.48659e-05	0.058151	chr3	58201813	OpenSea
cg07164571	-0.0493337	0.0117602	3.48875e-05	0.058151	chr1	63834983	S_Shore	ALG6	5'UTR
cg00290498	0.110162	0.0262739	3.51524e-05	0.058151	chr5	1230850	N_Shore	SLC6A18	Body
cg15778335	-0.123043	0.0293468	3.5167e-05	0.058151	chr22	43011005	Island	POLDIP3;POLDIP3;RNU12	TSS200;TSS200;TSS1500
cg12818493	-0.154554	0.0368667	3.52373e-05	0.058151	chr21	44527599	Island	U2AF1;U2AF1;U2AF1;U2AF1	5'UTR;1stExon;1stExon;1stExon
cg00257786	-0.045402	0.0108314	3.53451e-05	0.058151	chr1	173991688	Island
cg22551357	-0.0905111	0.0215963	3.54319e-05	0.058151	chr5	81046408	Island	SSBP2	Body
cg02326100	0.10426	0.0248796	3.54826e-05	0.058151	chr12	132205699	OpenSea	SFSWAP;SFSWAP	Body;Body
cg24552431	0.113768	0.0271464	3.54873e-05	0.058151	chr10	89577906	Island	ATAD1;CFLP1;ATAD1	5'UTR;TSS200;1stExon
cg04738220	0.127664	0.0304679	3.55609e-05	0.058151	chr19	16466617	Island
cg13852536	0.273006	0.0651633	3.56359e-05	0.058151	chr9	32567045	S_Shore	NDUFB6;NDUFB6	Body;Body
cg10939416	0.0847736	0.0202362	3.5717e-05	0.058151	chr8	106702713	OpenSea	ZFPM2	Body
cg07437360	0.11448	0.027331	3.57749e-05	0.058151	chr11	130413263	N_Shelf
cg08968576	0.081165	0.0193798	3.58758e-05	0.058151	chr12	53433249	OpenSea	EIF4B;EIF4B	Body;Body
cg01262337	0.206951	0.0493791	3.58822e-05	0.058151	chr3	53290205	Island	TKT;TKT;TKT	TSS200;TSS200;TSS200
cg18747356	-0.0518086	0.0123714	3.59548e-05	0.058151	chr9	140100410	Island	TMEM203;NDOR1;NDOR1;NDOR1;NDOR1	TSS1500;Body;Body;Body;Body
cg16900255	0.194268	0.0463964	3.60186e-05	0.058151	chr15	74037743	OpenSea	C15orf59	Body
cg07491375	-0.162118	0.0387267	3.61413e-05	0.058151	chr4	71705274	Island	GRSF1;GRSF1	1stExon;TSS200
cg02628561	-0.0719112	0.0171809	3.62436e-05	0.058151	chr17	18061605	OpenSea	MYO15A	Body
cg09133953	-0.163721	0.0391252	3.64091e-05	0.058151	chr17	37824468	Island	PNMT	TSS200
cg20980653	0.221695	0.0529828	3.6445e-05	0.058151	chr6	33143760	OpenSea	COL11A2;COL11A2;COL11A2	Body;Body;Body
cg21655083	0.0481822	0.0115167	3.655e-05	0.058151	chr11	1086413	S_Shelf	MUC2	Body
cg12339860	-0.100372	0.0239917	3.6583e-05	0.058151	chr11	57282517	Island	SLC43A1;SLC43A1	5'UTR;TSS200
cg13878775	-0.138483	0.033105	3.66197e-05	0.058151	chr2	242041740	Island	MTERFD2;MTERFD2;MTERFD2;MTERFD2;MTERFD2	Body;1stExon;5'UTR;Body;Body
cg21908235	-0.160274	0.0383238	3.67878e-05	0.058151	chr1	146551744	Island
cg10355455	-0.0586117	0.0140187	3.69455e-05	0.058151	chr12	6961187	Island	USP5;USP5;CDCA3	TSS200;TSS200;TSS1500
cg07151897	-0.0768819	0.0183911	3.70705e-05	0.058151	chr7	140773891	Island	TMEM178B	TSS200
cg05596549	-0.129501	0.030987	3.72164e-05	0.058151	chr14	94640572	Island	PPP4R4;PPP4R4	TSS200;TSS200
cg02403180	-0.191946	0.0459335	3.73017e-05	0.058151	chr11	65640375	Island	EFEMP2	TSS200
cg06624731	0.0866865	0.0207461	3.73346e-05	0.058151	chr7	1889793	N_Shore	MAD1L1;MAD1L1;MAD1L1	Body;Body;Body
cg05406791	-0.10709	0.0256304	3.73684e-05	0.058151	chr12	10875874	Island	CSDA;CSDA;CSDA;CSDA	1stExon;5'UTR;5'UTR;1stExon
cg21203652	0.101504	0.0242962	3.74382e-05	0.058151	chr10	12291113	OpenSea	CDC123	Body
cg17836790	0.115151	0.027563	3.74477e-05	0.058151	chr5	500565	Island	SLC9A3	Body
cg00371926	-0.0872608	0.0208877	3.74634e-05	0.058151	chr18	55289231	Island	NARS	TSS200
cg02727566	0.07852	0.0187972	3.75277e-05	0.058151	chr19	40718426	N_Shore	MAP3K10	Body
cg18298759	0.119119	0.0285209	3.76339e-05	0.058151	chr16	84529158	OpenSea	TLDC1	Body
cg06438056	-0.227864	0.0545582	3.76342e-05	0.058151	chr1	33502433	Island	AK2;AK2;AK2;AK2	1stExon;1stExon;5'UTR;5'UTR
cg26609342	0.141101	0.0337923	3.77895e-05	0.058151	chr10	13173258	OpenSea	OPTN;OPTN;OPTN;OPTN	Body;Body;Body;Body
cg07836921	0.0737071	0.017652	3.7806e-05	0.058151	chr22	45056991	OpenSea
cg07217630	-0.0833696	0.0199705	3.79327e-05	0.058151	chr13	60738113	Island	DIAPH3;DIAPH3	5'UTR;1stExon
cg10396171	0.149558	0.0358333	3.80795e-05	0.058151	chr16	605214	Island
cg01309005	0.190702	0.0457217	3.85274e-05	0.058151	chr12	121517574	OpenSea
cg00976080	-0.114516	0.0274555	3.85326e-05	0.058151	chr17	73892881	Island	TRIM65;TRIM65	1stExon;1stExon
cg08368700	-0.153741	0.0368624	3.85659e-05	0.058151	chr9	35828762	Island	TMEM8B;TMEM8B;TMEM8B;FAM221B;FAM221B	TSS1500;TSS1500;TSS1500;TSS200;TSS200
cg00987699	-0.222244	0.0532905	3.86059e-05	0.058151	chr7	5229947	Island	WIPI2;WIPI2;WIPI2;WIPI2;WIPI2;WIPI2;WIPI2;WIPI2	5'UTR;5'UTR;1stExon;1stExon;1stExon;5'UTR;1stExon;5'UTR
cg07120806	-0.155675	0.0373284	3.86291e-05	0.058151	chr4	1873451	Island	WHSC1	5'UTR
cg04129871	0.125093	0.0300028	3.87779e-05	0.058151	chr5	170953437	OpenSea
cg24784794	0.0920374	0.0220733	3.87879e-05	0.058151	chr3	79068831	S_Shore	ROBO1;ROBO1;ROBO1;ROBO1	TSS1500;TSS1500;Body;TSS1500
cg05938628	-0.129162	0.0309811	3.88253e-05	0.058151	chr5	16936458	N_Shore	MYO10	TSS200
cg11412935	-0.218018	0.052301	3.89125e-05	0.058151	chr1	92950086	Island	GFI1;GFI1;GFI1	5'UTR;5'UTR;TSS1500
cg07850534	-0.16032	0.0384435	3.89463e-05	0.058151	chr10	60995270	OpenSea	PHYHIPL;PHYHIPL	Body;Body
cg00912972	0.0827792	0.0198632	3.90975e-05	0.058151	chr13	41205643	OpenSea	FOXO1	Body
cg06128055	-0.0957463	0.0229742	3.90989e-05	0.058151	chr10	93169846	Island	HECTD2;LOC100188947;HECTD2	TSS1500;Body;TSS1500
cg09004691	0.111869	0.0268474	3.91866e-05	0.058151	chr11	46741405	OpenSea	F2	Body
cg04310460	0.0760157	0.0182441	3.92305e-05	0.058151	chr11	45928805	OpenSea	C11orf94;C11orf94	5'UTR;1stExon
cg18953879	0.124621	0.0299122	3.92876e-05	0.058151	chr19	24096758	OpenSea	ZNF726	TSS1500
cg04005843	0.140139	0.0336385	3.93206e-05	0.058151	chr5	1462820	N_Shore	LPCAT1	3'UTR
cg10621610	0.107311	0.0257596	3.93494e-05	0.058151	chr1	91175627	N_Shore
cg10860199	0.0986948	0.0236923	3.94024e-05	0.058151	chr1	211385456	OpenSea
cg24139222	-0.223457	0.0536501	3.94874e-05	0.058151	chr20	44539712	N_Shore	PLTP;PLTP;PLTP;PLTP	TSS200;Body;Body;Body
cg15323937	0.120006	0.0288196	3.96467e-05	0.058151	chr11	64599019	S_Shore	CDC42BPG	Body
cg16046740	-0.0521777	0.0125307	3.96672e-05	0.058151	chr11	95522512	Island	CEP57;FAM76B	TSS1500;Body
cg22877506	0.085894	0.0206296	3.97186e-05	0.058151	chr6	41753962	Island	PRICKLE4;TOMM6	Body;TSS1500
cg02969079	0.0852375	0.0204725	3.97529e-05	0.058151	chr1	11675673	OpenSea
cg20111118	-0.165665	0.0397944	3.9835e-05	0.058151	chr4	148653624	Island	ARHGAP10	Body
cg22529952	0.0987777	0.02373	3.98924e-05	0.058151	chr1	84813212	OpenSea	SAMD13;SAMD13;SAMD13	Body;Body;Body
cg09561417	0.0994112	0.0238846	3.9964e-05	0.058151	chr17	18223010	S_Shelf	SMCR8	Body
cg17239140	-0.117902	0.0283316	4.00685e-05	0.058151	chr15	41836578	Island	RPAP1	TSS200
cg06579519	0.212758	0.0511262	4.00843e-05	0.058151	chr18	45397848	OpenSea	SMAD2;SMAD2;SMAD2	Body;Body;Body
cg18135379	0.14065	0.0338018	4.01519e-05	0.058151	chr1	161981673	OpenSea	OLFML2B	Body
cg08254315	0.134612	0.0323508	4.01647e-05	0.058151	chr8	25593585	OpenSea
cg15381754	0.0782664	0.0188094	4.01779e-05	0.058151	chr17	5798512	OpenSea
cg00256745	-0.131994	0.031723	4.01818e-05	0.058151	chr11	64808437	Island	SAC3D1;SAC3D1	1stExon;5'UTR
cg19280751	0.112674	0.0270835	4.02872e-05	0.058151	chr4	135544042	OpenSea
cg16662877	-0.0746619	0.0179482	4.03639e-05	0.058151	chr5	176943764	Island	DDX41	Body
cg03914274	0.0601821	0.0144678	4.03667e-05	0.058151	chr19	40397977	Island	FCGBP	Body
cg22855052	-0.151601	0.0364462	4.03925e-05	0.058151	chr12	6982535	Island	SPSB2;SPSB2	TSS200;TSS200
cg08642743	-0.165318	0.039744	4.04212e-05	0.058151	chr17	74099944	Island	EXOC7;EXOC7;EXOC7;EXOC7;EXOC7;EXOC7	TSS1500;TSS200;TSS200;TSS200;TSS200;TSS200
cg21338340	0.0993126	0.0238775	4.04646e-05	0.058151	chr4	114130825	OpenSea	ANK2;ANK2;ANK2	Body;Body;Body
cg13661153	0.0825712	0.0198554	4.05773e-05	0.058151	chr8	29067156	OpenSea	KIF13B	Body
cg13658163	0.0997266	0.0239844	4.06628e-05	0.058151	chr18	61398731	OpenSea
cg05350360	0.0623781	0.0150112	4.11789e-05	0.058151	chr19	4475274	S_Shelf	HDGF2;HDGF2	Body;Body
cg10070688	0.0783254	0.0188532	4.1259e-05	0.058151	chr2	73057191	S_Shelf
cg12001355	-0.160451	0.0386215	4.12634e-05	0.058151	chr5	56247924	Island	MIER3;MIER3;MIER3	1stExon;1stExon;1stExon
cg16899307	0.0915597	0.0220417	4.13538e-05	0.058151	chr5	125915478	OpenSea	ALDH7A1;ALDH7A1;ALDH7A1	Body;Body;Body
cg15803370	-0.181316	0.0436515	4.13924e-05	0.058151	chr16	82203970	Island	MPHOSPH6	TSS200
cg06547459	0.0873288	0.0210249	4.14268e-05	0.058151	chr6	139590378	OpenSea	TXLNB	Body
cg19306866	0.173569	0.0417913	4.14748e-05	0.058151	chr21	31970997	OpenSea
cg05926606	-0.145383	0.0350057	4.14955e-05	0.058151	chr21	40685342	Island	BRWD1;BRWD1;BRWD1	Body;Body;Body
cg07448627	-0.0643329	0.0154909	4.15229e-05	0.058151	chr14	22969756	OpenSea
cg14557909	-0.136195	0.0327979	4.16043e-05	0.058151	chr17	27055507	Island	NEK8	TSS1500
cg13593809	0.260746	0.0627955	4.16359e-05	0.058151	chr17	4608515	S_Shore	LOC101559451;PELP1;PELP1	Body;TSS1500;TSS1500
cg20219378	0.0878555	0.0211589	4.16814e-05	0.058151	chr14	53635666	OpenSea
cg08379496	-0.0656904	0.0158229	4.17588e-05	0.058151	chr3	50336790	Island	HYAL3;NAT6;HYAL3	5'UTR;TSS200;1stExon
cg14913676	-0.0806244	0.0194206	4.17772e-05	0.058151	chr19	46234055	Island	FBXO46	5'UTR
cg16206618	0.0878787	0.0211633	4.18547e-05	0.058151	chr2	6871918	OpenSea	LINC00487	Body
cg21217812	0.0823238	0.0198329	4.1883e-05	0.058151	chr12	57995934	OpenSea	PIP4K2C;PIP4K2C;PIP4K2C;PIP4K2C	3'UTR;3'UTR;3'UTR;3'UTR
cg25342861	-0.102802	0.0247658	4.1888e-05	0.058151	chr17	45177598	Island
cg22718891	-0.117463	0.028286	4.18909e-05	0.058151	chr1	52035148	OpenSea
cg00228629	0.0495398	0.0119356	4.19608e-05	0.058151	chr4	160323371	OpenSea
cg25304659	0.0917092	0.0220959	4.19754e-05	0.058151	chr8	63167829	OpenSea	NKAIN3;NKAIN3	Body;Body
cg18202392	0.147743	0.035601	4.20432e-05	0.058151	chr18	55708273	N_Shelf
cg23776294	0.111055	0.0267801	4.25773e-05	0.058397	chr22	19591646	OpenSea
cg06771395	0.139129	0.0335523	4.26407e-05	0.058397	chr8	30671824	S_Shore	PPP2CB	TSS1500
cg06112163	0.160827	0.0387863	4.26554e-05	0.058397	chr6	11415116	OpenSea
cg02951714	0.165694	0.0399642	4.2728e-05	0.058397	chr8	63924723	OpenSea
cg10679714	-0.140835	0.0339698	4.27775e-05	0.058397	chr8	145691133	Island	KIFC2;CYHR1;CYHR1;CYHR1	TSS1500;TSS1500;TSS200;TSS1500
cg10636760	0.142859	0.0344618	4.28722e-05	0.058397	chr1	2904595	OpenSea
cg01363648	0.100055	0.0241399	4.29642e-05	0.058397	chr1	29589154	S_Shore	PTPRU;PTPRU;PTPRU	Body;Body;Body
cg04175723	-0.074089	0.0178753	4.29744e-05	0.058397	chr6	2403834	OpenSea	GMDS-AS1	Body
cg05607089	0.101711	0.0245428	4.30566e-05	0.058397	chr14	67883732	OpenSea
cg02019942	0.0699652	0.0168827	4.30774e-05	0.058397	chr3	127458907	OpenSea	MGLL;MGLL	Body;Body
cg15136597	-0.0730327	0.0176257	4.31823e-05	0.058397	chr2	132250196	Island	FAM128A;LOC150776	TSS200;TSS200
cg14427382	0.176505	0.0426044	4.32956e-05	0.058397	chr6	32847112	N_Shore	PPP1R2P1	Body
cg10539308	-0.0649044	0.0156662	4.33014e-05	0.058397	chr15	66891855	OpenSea	LINC01169	Body
cg26676091	0.0943553	0.022776	4.33203e-05	0.058397	chr16	76269184	Island
cg21576698	-0.084694	0.020445	4.33617e-05	0.058397	chr1	46767971	Island	LRRC41;UQCRH	Body;TSS1500
cg09476146	0.123103	0.0297226	4.35194e-05	0.058397	chr8	61548872	OpenSea
cg18962395	-0.0626365	0.0151237	4.3557e-05	0.058397	chr2	167214260	OpenSea	SCN9A	5'UTR
cg11004645	-0.135954	0.0328287	4.358e-05	0.058397	chr16	29910630	N_Shore	SEZ6L2;SEZ6L2;SEZ6L2;SEZ6L2;SEZ6L2;SEZ6L2	TSS200;TSS200;TSS200;TSS200;TSS200;TSS200
cg18096962	0.170833	0.0412643	4.38643e-05	0.058397	chr5	72526232	Island
cg07017054	0.125414	0.0302993	4.39701e-05	0.058397	chr6	154664908	OpenSea	IPCEF1;IPCEF1	5'UTR;5'UTR
cg07618979	0.0840016	0.0202956	4.40183e-05	0.058397	chr20	50139915	Island	NFATC2;NFATC2;NFATC2	Body;Body;Body
cg18449052	0.0510789	0.0123424	4.40941e-05	0.058397	chr7	150820714	Island	AGAP3;AGAP3	3'UTR;Body
cg06932415	-0.0721992	0.0174469	4.41434e-05	0.058397	chr12	5627841	OpenSea
cg13311832	0.106209	0.0256665	4.41798e-05	0.058397	chr6	29549147	OpenSea	SNORD32B	TSS1500
cg24765188	-0.179271	0.0433309	4.43198e-05	0.058397	chr8	81399285	Island	ZBTB10;ZBTB10	1stExon;1stExon
cg01283420	0.158168	0.0382318	4.43661e-05	0.058397	chr9	136532261	OpenSea	SARDH;SARDH	Body;Body
cg18375586	-0.0578202	0.0139768	4.44217e-05	0.058397	chr10	15413437	S_Shore	FAM171A1	TSS1500
cg07986257	0.0587878	0.0142093	4.44608e-05	0.058397	chr6	22321172	OpenSea
cg12856433	0.121974	0.0294906	4.45475e-05	0.058397	chr11	44084185	N_Shelf
cg20000220	0.148222	0.035837	4.46663e-05	0.058397	chr8	144800997	Island	MAPK15	Body
cg12419334	0.152555	0.0368911	4.46842e-05	0.058397	chr4	184121800	OpenSea	WWC2	Body
cg11000707	0.154426	0.0373468	4.47542e-05	0.058397	chr6	42988922	N_Shore	KLHDC3;C6orf153	3'UTR;TSS1500
cg06687607	0.0945738	0.0228737	4.48186e-05	0.058397	chr13	75368834	OpenSea
cg11691298	0.129452	0.0313106	4.48837e-05	0.058397	chr2	26396787	Island	FAM59B	Body
cg13241807	-0.0688669	0.0166598	4.49736e-05	0.058397	chr11	33757992	Island	CD59;CD59;CD59;CD59;CD59;CD59;CD59;CD59	1stExon;5'UTR;1stExon;5'UTR;5'UTR;1stExon;5'UTR;1stExon
cg00231006	-0.0822002	0.0198883	4.50908e-05	0.058397	chr5	130599637	Island	CDC42SE2;CDC42SE2	TSS200;TSS200
cg04489053	0.0703736	0.0170282	4.51506e-05	0.058397	chr12	110783142	OpenSea	ATP2A2;ATP2A2	Body;Body
cg24932925	-0.0919474	0.0222475	4.51527e-05	0.058397	chr6	31708299	Island	MSH5;MSH5;MSH5;MSH5	Body;Body;Body;Body
cg10357721	-0.0597194	0.0144505	4.51766e-05	0.058397	chr22	35777053	Island	HMOX1	TSS200
cg26541741	0.124581	0.030148	4.52667e-05	0.058397	chr2	241817207	OpenSea	AGXT	Body
cg11865519	0.0798465	0.0193234	4.52757e-05	0.058397	chr15	101163830	OpenSea	ASB7;ASB7	Body;Body
cg16521718	0.147137	0.0356128	4.53768e-05	0.058397	chr8	39710010	OpenSea
cg12703371	-0.0691459	0.0167389	4.55307e-05	0.058397	chr4	103266563	Island	SLC39A8;SLC39A8;SLC39A8;SLC39A8	TSS1500;TSS200;1stExon;5'UTR
cg21343895	0.0847121	0.0205102	4.56288e-05	0.058397	chr12	7456343	OpenSea	ACSM4	TSS1500
cg03586379	-0.330179	0.0799518	4.57256e-05	0.058397	chr3	140660603	Island	SLC25A36;SLC25A36	TSS200;TSS200
cg19712490	-0.146862	0.0355638	4.57595e-05	0.058397	chr11	2398477	Island	CD81	TSS200
cg10636403	-0.118641	0.0287309	4.57892e-05	0.058397	chr7	27136486	Island	HOXA1;HOXA1	TSS1500;TSS1500
cg16351352	-0.0988932	0.0239517	4.59421e-05	0.058397	chr14	55738545	Island	FBXO34;FBXO34	5'UTR;TSS1500
cg00668227	-0.116304	0.0281715	4.59729e-05	0.058397	chr1	33336241	OpenSea	FNDC5	5'UTR
cg14774273	0.0956788	0.0231753	4.59764e-05	0.058397	chr19	39417723	N_Shelf	SARS2;SARS2	Body;Body
cg19423558	0.183578	0.0444703	4.6033e-05	0.058397	chr12	127642640	OpenSea
cg06994090	-0.186555	0.0452022	4.62213e-05	0.058397	chr5	76011849	Island	F2R	TSS200
cg14516720	0.1084	0.0262661	4.62438e-05	0.058397	chr11	2381219	OpenSea	CD81-AS1	Body
cg11514705	0.0785908	0.019043	4.62643e-05	0.058397	chr2	64569337	OpenSea	MIR4433B	TSS1500
cg25406872	-0.14747	0.0357387	4.63704e-05	0.058397	chr5	172385821	Island	LOC100268168;LOC100268168;RPL26L1	Body;TSS200;TSS1500
cg27018042	-0.0682136	0.0165315	4.64141e-05	0.058397	chr19	42363800	Island	RPS19	TSS200
cg19115530	0.0875583	0.0212224	4.64855e-05	0.058397	chr1	150334619	N_Shelf
cg02341038	-0.0618895	0.0150001	4.65065e-05	0.058397	chr11	119020138	Island	ABCG4;ABCG4	TSS200;5'UTR
cg10057245	0.103166	0.0250081	4.65685e-05	0.058397	chr4	170156001	OpenSea	SH3RF1	Body
cg20601684	0.176367	0.0427652	4.68174e-05	0.0584527	chr10	27792608	N_Shore	RAB18	TSS1500
cg24540730	0.121291	0.0294076	4.68494e-05	0.0584527	chr6	106972012	OpenSea	AIM1	Body
cg27209964	0.0587228	0.0142413	4.69343e-05	0.0584527	chr13	28575498	OpenSea
cg22846149	0.207356	0.0502865	4.69446e-05	0.0584527	chr20	56064151	OpenSea	HMGB1L1	TSS200
cg18214701	-0.0886771	0.0215065	4.69817e-05	0.0584527	chr17	48172593	Island	PDK2;PDK2;PDK2;PDK2	TSS1500;5'UTR;TSS200;TSS200
cg02933478	-0.115773	0.0280854	4.71766e-05	0.0585045	chr11	14380633	Island	RRAS2;RRAS2;RRAS2	1stExon;5'UTR;TSS1500
cg09999109	-0.138509	0.0336024	4.72398e-05	0.0585045	chr8	54164310	Island	OPRK1	TSS200
cg00049033	-0.161886	0.0392754	4.72447e-05	0.0585045	chr16	49317080	Island	CBLN1	TSS1500
cg03529555	-0.165101	0.0400513	4.74166e-05	0.0585638	chr11	19416751	OpenSea	NAV2	Body
cg25250853	0.0942666	0.0228756	4.74405e-05	0.0585638	chr2	85822726	Island	RNF181	TSS200
cg17035844	0.119218	0.0289347	4.75565e-05	0.0586158	chr1	171640211	Island
cg25835669	-0.154013	0.0373932	4.78825e-05	0.0589259	chr22	18593441	Island	TUBA8	TSS200
cg23064951	-0.103719	0.025185	4.79759e-05	0.0589494	chr11	62389256	N_Shore	B3GAT3	Body
cg26479134	0.0619368	0.015043	4.81624e-05	0.0590869	chr2	219192146	S_Shelf	PNKD;CATIP-AS2;PNKD	Body;Body;Body
cg11224423	-0.197944	0.0480847	4.8283e-05	0.0591433	chr12	56136943	Island	GDF11	TSS200
cg03724413	0.0539377	0.0131042	4.84009e-05	0.0591779	chr14	65815000	OpenSea
cg20851790	0.126281	0.0306894	4.8634e-05	0.0591779	chr17	78330477	S_Shelf	RNF213;LOC100294362	Body;Body
cg25059588	0.138059	0.0335523	4.86473e-05	0.0591779	chr2	220286185	S_Shelf	DES	Body
cg18038005	-0.0959531	0.0233104	4.86555e-05	0.0591779	chr2	218115647	OpenSea
cg04968532	0.0940405	0.0228563	4.87111e-05	0.0591779	chr11	68963993	OpenSea
cg27341472	-0.248698	0.0604586	4.8894e-05	0.0591779	chr7	19812592	Island	TMEM196	TSS200
cg04071427	0.119063	0.0289452	4.89339e-05	0.0591779	chr10	70091481	Island	HNRNPH3;PBLD;PBLD;HNRNPH3	TSS1500;5'UTR;5'UTR;TSS1500
cg14347781	0.123263	0.0299676	4.89587e-05	0.0591779	chr1	17786764	OpenSea
cg18072522	0.0590157	0.0143486	4.90258e-05	0.0591779	chr13	85468943	OpenSea
cg09909671	-0.217472	0.0528781	4.90579e-05	0.0591779	chr11	13689641	Island	FAR1	TSS1500
cg01739965	-0.147631	0.0359006	4.91566e-05	0.0592068	chr2	64246297	Island	VPS54;VPS54	TSS200;TSS200
cg04084600	0.102401	0.0249047	4.92598e-05	0.059241	chr2	235016302	OpenSea
cg08859912	-0.058644	0.0142651	4.94014e-05	0.0593213	chr13	108870823	Island	ABHD13;ABHD13;LIG4	5'UTR;1stExon;TSS200
cg15334572	0.0899634	0.0218879	4.9569e-05	0.0593396	chr5	600837	N_Shore
cg24377604	0.14156	0.0344474	4.97214e-05	0.0593396	chr4	57181042	Island	KIAA1211	Body
cg14737370	0.134561	0.0327454	4.97489e-05	0.0593396	chr19	9271995	S_Shore	ZNF317	Body
cg08085380	0.145023	0.0352939	4.98128e-05	0.0593396	chr17	66509502	S_Shore	PRKAR1A;PRKAR1A;PRKAR1A;PRKAR1A;PRKAR1A	5'UTR;5'UTR;5'UTR;5'UTR;5'UTR
cg20272287	0.12758	0.0310595	5.01005e-05	0.0593396	chr17	19247905	Island	MIR1180;B9D1	TSS200;Body
cg05233877	0.0932483	0.0227015	5.01052e-05	0.0593396	chr6	31599162	N_Shore	BAT2	Body
cg25283254	-0.175272	0.0426704	5.01733e-05	0.0593396	chr13	41838093	OpenSea	MTRF1	TSS1500
cg07280582	0.093253	0.0227078	5.03003e-05	0.0593396	chr12	53854172	OpenSea	PCBP2;PCBP2;PCBP2;PCBP2;PCBP2;PCBP2;PCBP2	Body;Body;Body;Body;Body;Body;Body
cg24406904	0.0911456	0.0221977	5.04337e-05	0.0593396	chr7	6260757	OpenSea	CYTH3	Body
cg26077108	-0.121349	0.0295529	5.04531e-05	0.0593396	chr17	36905415	Island	PCGF2	TSS1500
cg23737809	0.154286	0.0375775	5.04734e-05	0.0593396	chr7	86839059	OpenSea	C7orf23	Body
cg00873038	-0.129396	0.031513	5.06095e-05	0.0593396	chr3	48964925	OpenSea	ARIH2	5'UTR
cg16406345	-0.090424	0.0220268	5.06214e-05	0.0593396	chr16	58768254	Island	GOT2	TSS200
cg08269394	-0.0853145	0.0207838	5.06846e-05	0.0593396	chr1	11866155	Island	MTHFR;CLCN6;MTHFR;CLCN6;CLCN6;CLCN6	1stExon;TSS200;5'UTR;TSS200;TSS200;TSS200
cg16134607	-0.121859	0.0296897	5.07621e-05	0.0593396	chr12	56512091	Island	ZC3H10;ZC3H10	5'UTR;1stExon
cg21364719	0.0764626	0.0186313	5.08547e-05	0.0593396	chr18	72919061	N_Shore	ZADH2	Body
cg23606274	-0.179935	0.0438132	5.0864e-05	0.0593396	chr1	152414848	OpenSea
cg15326564	0.125398	0.0305624	5.10579e-05	0.0593396	chr1	28945026	OpenSea	TAF12;TAF12	Body;Body
cg21518151	0.121259	0.029555	5.11021e-05	0.0593396	chr13	112631009	S_Shore
cg25573114	0.137406	0.0334935	5.1204e-05	0.0593396	chr2	74669573	S_Shore	RTKN	TSS1500
cg10182306	0.235977	0.0575273	5.12737e-05	0.0593396	chr1	16357911	OpenSea	CLCNKA;CLCNKA;CLCNKA	Body;Body;Body
cg09260603	-0.154397	0.0376419	5.13329e-05	0.0593396	chr1	206809102	Island	DYRK3;DYRK3;DYRK3	5'UTR;1stExon;1stExon
cg19858637	0.17408	0.0424439	5.13984e-05	0.0593396	chr17	75170661	OpenSea	SEC14L1;SEC14L1;SEC14L1;SEC14L1;SEC14L1;SEC14L1	Body;Body;Body;Body;Body;Body
cg18764516	-0.0881236	0.0214879	5.14693e-05	0.0593396	chr19	913499	Island	C19orf22	TSS1500
cg07398541	0.0742165	0.0180971	5.1542e-05	0.0593396	chr17	36613455	S_Shelf	ARHGAP23	TSS200
cg23503101	0.0713968	0.0174108	5.15437e-05	0.0593396	chr5	1056579	Island	SLC12A7	Body
cg08714754	-0.146671	0.0357705	5.1658e-05	0.0593396	chr15	72523813	Island	PKM;PKM;PKM;PKM;PKM;PKM	TSS200;TSS200;TSS200;TSS200;TSS200;TSS200
cg04895500	0.105876	0.0258235	5.17212e-05	0.0593396	chr7	95129106	OpenSea	ASB4;ASB4	Body;Body
cg08020762	-0.196112	0.0478345	5.1741e-05	0.0593396	chr16	81129997	Island	LOC100329108;GCSH;GCSH	TSS200;TSS200;TSS200
cg26346594	0.137527	0.033546	5.18348e-05	0.0593396	chr21	35720387	OpenSea
cg15091333	0.238893	0.0582846	5.1968e-05	0.0593396	chr7	100908800	OpenSea
cg00815862	-0.231395	0.0564574	5.2002e-05	0.0593396	chr16	88851914	Island	FAM38A	TSS1500
cg10680210	0.108002	0.0263509	5.20177e-05	0.0593396	chr11	64107158	N_Shelf	CCDC88B	TSS1500
cg27502791	-0.0793775	0.0193691	5.21263e-05	0.0593396	chr1	65886279	Island	LEPR;LEPROT;LEPR;LEPR;LEPR;LEPR;LEPR;LEPROT	1stExon;5'UTR;5'UTR;5'UTR;1stExon;5'UTR;1stExon;1stExon
cg24365846	-0.0715256	0.017455	5.21875e-05	0.0593396	chr2	55844806	Island	SMEK2;SMEK2	TSS200;TSS200
cg01213889	-0.154164	0.0376251	5.22615e-05	0.0593396	chr16	128009	Island	MPG;MPG;MPG	5'UTR;TSS200;TSS200
cg05071537	-0.143232	0.0349593	5.23139e-05	0.0593396	chr18	11908329	Island	MPPE1;MPPE1;MPPE1;MPPE1;MPPE1;MPPE1;MPPE1	5'UTR;5'UTR;1stExon;1stExon;Body;Body;Body
cg23540877	0.123863	0.0302355	5.24222e-05	0.0593396	chr1	56289373	OpenSea
cg00851509	0.0678428	0.0165608	5.2496e-05	0.0593396	chr10	111714898	OpenSea	ADD3-AS1	Body
cg18712346	-0.198421	0.0484281	5.25605e-05	0.0593396	chr9	125694492	S_Shore	ZBTB26;ZBTB26;ZBTB26	TSS1500;TSS1500;TSS1500
cg23103127	-0.120064	0.0293128	5.2562e-05	0.0593396	chr2	201374545	Island	KCTD18;KCTD18	5'UTR;1stExon
cg09290704	0.0473627	0.011564	5.26199e-05	0.0593396	chr4	190728249	N_Shelf
cg18622281	-0.125335	0.0306023	5.26362e-05	0.0593396	chr20	43977112	Island	SDC4	TSS200
cg00622907	0.102953	0.0251402	5.27737e-05	0.0594101	chr8	143329404	N_Shelf	TSNARE1	Body
cg13784898	-0.180516	0.0441079	5.33034e-05	0.0597072	chr1	41827425	Island	FOXO6	TSS200
cg02849583	0.060641	0.0148169	5.33797e-05	0.0597072	chr3	120129820	OpenSea	FSTL1	Body
cg13447813	0.232035	0.0567103	5.3517e-05	0.0597072	chr10	88756580	OpenSea	AGAP11	5'UTR
cg00773142	-0.205932	0.0503249	5.35861e-05	0.0597072	chr16	81898406	OpenSea	PLCG2	Body
cg06730340	-0.134421	0.0328632	5.37959e-05	0.0597072	chr3	9811714	Island	CAMK1	TSS200
cg15063770	-0.0858292	0.0209837	5.38316e-05	0.0597072	chr10	86093621	OpenSea	CCSER2;CCSER2;CCSER2	5'UTR;5'UTR;5'UTR
cg02789655	0.0858624	0.0209961	5.39901e-05	0.0597072	chr16	1526551	S_Shore	CLCN7;CLCN7	TSS1500;TSS1500
cg19236395	-0.177117	0.0433107	5.39909e-05	0.0597072	chr7	44122272	Island	POLM	TSS200
cg12035092	-0.140179	0.0342799	5.40348e-05	0.0597072	chr2	149633226	Island	KIF5C	1stExon
cg19722371	-0.133568	0.0326713	5.4257e-05	0.0597072	chr12	102271755	Island	DRAM1	Body
cg05873234	-0.0527898	0.0129123	5.43102e-05	0.0597072	chr17	7737355	Island
cg24922627	0.137311	0.0335892	5.43237e-05	0.0597072	chr1	239401619	OpenSea
cg22213475	0.201168	0.0492124	5.43684e-05	0.0597072	chr2	175245419	OpenSea	CIR1	Body
cg00291316	0.129767	0.0317473	5.44213e-05	0.0597072	chr8	10469891	Island	RP1L1	Body
cg27611827	-0.121612	0.0297525	5.44345e-05	0.0597072	chr17	41392569	N_Shore
cg15004555	0.279441	0.0683687	5.44778e-05	0.0597072	chr1	159043116	OpenSea	AIM2	Body
cg07623425	0.254595	0.0622978	5.45953e-05	0.0597072	chr2	152042744	OpenSea
cg22996555	0.106963	0.0261736	5.46447e-05	0.0597072	chr2	74692183	Island	MOGS;MOGS	5'UTR;1stExon
cg11640569	0.130995	0.0320561	5.46649e-05	0.0597072	chr22	24228693	S_Shelf
cg11415152	0.110983	0.0271595	5.46851e-05	0.0597072	chr19	58994892	S_Shelf
cg11582617	-0.194275	0.0475453	5.47371e-05	0.0597072	chr6	158589302	Island	SERAC1;SERAC1;GTF2H5	1stExon;5'UTR;TSS200
cg15914828	0.138058	0.033787	5.47458e-05	0.0597072	chr14	38068755	Island
cg22090868	0.149115	0.0365023	5.50223e-05	0.0597072	chr17	73140902	OpenSea	HN1;HN1;HN1;HN1;HN1;HN1;HN1	Body;Body;Body;Body;Body;Body;Body
cg05874913	-0.144544	0.0353858	5.50334e-05	0.0597072	chr2	160569340	Island	2007-03-01	5'UTR
cg13672462	-0.0578851	0.0141719	5.51545e-05	0.0597072	chr22	36424369	Island	RBM9;RBM9	1stExon;1stExon
cg14701597	0.134375	0.0329071	5.53321e-05	0.0597072	chr10	130757617	OpenSea
cg26261793	-0.107619	0.0263593	5.54873e-05	0.0597072	chr1	171810543	Island	DNM3;DNM3	TSS200;TSS200
cg08736185	0.0871837	0.021356	5.55756e-05	0.0597072	chr22	22032274	OpenSea	PPIL2;PPIL2;PPIL2	Body;Body;Body
cg15352444	0.101075	0.0247588	5.55777e-05	0.0597072	chr10	21663200	OpenSea
cg04902833	0.113845	0.02789	5.56947e-05	0.0597072	chr17	76153421	OpenSea	C17orf99	Body
cg14005384	-0.159469	0.0390716	5.579e-05	0.0597072	chr15	89877925	Island	POLG;POLG;POLG;POLG	5'UTR;1stExon;1stExon;5'UTR
cg03197961	0.114035	0.0279147	5.58122e-05	0.0597072	chr9	136541359	OpenSea	SARDH;SARDH	Body;Body
cg07377341	-0.105547	0.0258613	5.58469e-05	0.0597072	chr1	160068584	S_Shore	IGSF8	TSS200
cg09012594	0.0833993	0.020435	5.58491e-05	0.0597072	chr10	21464258	S_Shore	NEBL	TSS1500
cg13434374	0.0912608	0.022363	5.59211e-05	0.0597072	chr6	41000821	OpenSea	UNC5CL	Body
cg04635735	0.0993766	0.0243528	5.59636e-05	0.0597072	chr7	44259819	Island	CAMK2B;CAMK2B;CAMK2B;CAMK2B;CAMK2B;CAMK2B;CAMK2B;CAMK2B	Body;Body;Body;Body;Body;Body;Body;Body
cg02352339	0.0952551	0.0233436	5.5993e-05	0.0597072	chr20	36225899	N_Shore
cg22087209	0.0637589	0.0156253	5.60095e-05	0.0597072	chr7	137230924	OpenSea	DGKI	Body
cg24620338	0.104261	0.0255496	5.60246e-05	0.0597072	chr11	71498715	Island	FAM86C;FAM86C;FAM86C	Body;Body;Body
cg00384577	-0.0561048	0.0137498	5.60944e-05	0.0597072	chr19	41223078	Island	ITPKC;ADCK4	1stExon;TSS1500
cg12848098	-0.1678	0.0411285	5.61613e-05	0.0597072	chr17	5404090	Island	LOC728392	1stExon
cg12512012	0.114979	0.0281848	5.62833e-05	0.0597072	chr7	44475840	OpenSea	NUDCD3	Body
cg13683219	-0.0889295	0.021803	5.64084e-05	0.0597072	chr19	1920965	Island	SCAMP4	Body
cg14301165	-0.153567	0.0376498	5.64219e-05	0.0597072	chr19	53324198	OpenSea	ZNF28	5'UTR
cg24299813	0.136215	0.0334018	5.6567e-05	0.0597072	chr11	60685836	S_Shelf	TMEM109	5'UTR
cg07573061	-0.0548342	0.0134458	5.65816e-05	0.0597072	chr13	32420690	Island	EEF1DP3	TSS1500
cg07775604	-0.15545	0.0381212	5.66356e-05	0.0597072	chr17	72968890	Island	HID1-AS1;HID1;HID1	Body;1stExon;5'UTR
cg03014236	0.0916543	0.0224732	5.6676e-05	0.0597072	chr16	25030752	OpenSea
cg19378930	0.0918264	0.0225215	5.67563e-05	0.0597072	chr5	66792547	OpenSea
cg26916502	0.0752654	0.0184607	5.68045e-05	0.0597072	chr20	23140861	OpenSea
cg25881344	-0.172832	0.0423961	5.69093e-05	0.0597382	chr12	22778094	Island	ETNK1;ETNK1;ETNK1;ETNK1	5'UTR;1stExon;5'UTR;1stExon
cg08131547	0.144251	0.0353929	5.71246e-05	0.0597625	chr19	9691569	N_Shelf	ZNF121	5'UTR
cg22672078	-0.138154	0.0339013	5.72431e-05	0.0597625	chr12	132628386	Island	DDX51;NOC4L	Body;TSS1500
cg23845507	-0.0777376	0.0190764	5.72705e-05	0.0597625	chr1	91966731	Island	CDC7;CDC7;CDC7;CDC7	5'UTR;5'UTR;5'UTR;1stExon
cg26561207	-0.151967	0.0372963	5.7384e-05	0.0597625	chr5	171615258	Island	STK10;STK10	1stExon;5'UTR
cg06650698	0.0851443	0.0208971	5.74394e-05	0.0597625	chr1	3558138	N_Shore	WDR8	Body
cg25003472	-0.0858358	0.021068	5.74864e-05	0.0597625	chr2	62423149	Island	B3GNT2	TSS200
cg15084945	0.0798212	0.019593	5.7528e-05	0.0597625	chr3	39452455	S_Shelf	SNORA62;RPSA;RPSA	TSS200;Body;Body
cg19267925	0.0566905	0.0139161	5.75874e-05	0.0597625	chr21	44516208	S_Shore	U2AF1;U2AF1;U2AF1	5'UTR;Body;Body
cg19510699	0.129744	0.0318492	5.76111e-05	0.0597625	chr20	1297651	S_Shelf	SDCBP2	Body
cg16635010	-0.0777955	0.0190986	5.77002e-05	0.0597766	chr5	179563497	Island	RASGEF1C	Body
cg04647953	0.0790706	0.0194135	5.77998e-05	0.0598017	chr13	109537387	OpenSea	MYO16;MYO16	Body;Body
cg10118210	-0.141564	0.0347621	5.79278e-05	0.0598529	chr13	108519554	Island	FAM155A	TSS200
cg16569063	-0.0475356	0.0116743	5.8039e-05	0.0598529	chr16	1375145	OpenSea	UBE2I;UBE2I;UBE2I;UBE2I	3'UTR;3'UTR;3'UTR;3'UTR
cg23319427	0.200722	0.0492973	5.80759e-05	0.0598529	chr10	45684486	OpenSea
cg06895436	0.248832	0.0611301	5.83429e-05	0.0600499	chr8	82434543	Island
cg14901232	-0.152901	0.0375745	5.86701e-05	0.0601439	chr18	74208357	Island
cg05354929	-0.172509	0.0423897	5.87331e-05	0.0601439	chr6	37138953	Island	PIM1	Body
cg03760060	-0.0802883	0.0197324	5.87463e-05	0.0601439	chr15	25329354	OpenSea	SNORD116-18	TSS1500
cg14950698	0.236085	0.0580213	5.87504e-05	0.0601439	chr2	39112055	OpenSea
cg12197227	0.0869426	0.0213686	5.88135e-05	0.0601439	chr10	17507948	OpenSea
cg13210239	-0.135528	0.0333219	5.91363e-05	0.0603166	chr11	2019090	N_Shore	H19;MIR675	TSS200;TSS1500
cg07382074	0.0917651	0.0225641	5.92433e-05	0.0603166	chr1	110629232	S_Shore	LINC01397	Body
cg06537526	-0.122083	0.030006	5.92542e-05	0.0603166	chr4	36249186	S_Shelf
cg26074253	0.130264	0.0320325	5.92869e-05	0.0603166	chr6	158886021	OpenSea	TULP4;TULP4	Body;Body
cg24360924	-0.0599961	0.0147558	5.94544e-05	0.0603849	chr11	1594326	Island	HCCA2;DUSP8;LOC338651	Body;TSS1500;Body
cg22505891	-0.113949	0.0280269	5.95064e-05	0.0603849	chr8	22014441	Island	LGI3	TSS200
cg16062320	0.100628	0.0247564	5.97418e-05	0.0605462	chr5	101279502	OpenSea
cg23807112	0.150988	0.0371513	5.98949e-05	0.0606046	chr7	99533018	OpenSea
cg24750539	0.0798087	0.0196396	6.0007e-05	0.0606046	chr11	119791649	OpenSea
cg14808759	-0.333875	0.0821624	6.00352e-05	0.0606046	chr19	40854069	N_Shore	PLD3;PLD3;C19orf47	TSS1500;TSS1500;5'UTR
cg03553914	0.31452	0.0774074	6.01529e-05	0.0606046	chr11	1475899	OpenSea	BRSK2	Body
cg18225905	-0.0569352	0.0140129	6.01966e-05	0.0606046	chr20	20033020	Island	CRNKL1;C20orf26	Body;TSS200
cg10299917	0.109672	0.0269958	6.03185e-05	0.0606046	chr22	25767308	OpenSea	LRP5L	5'UTR
cg00824413	-0.198151	0.0487778	6.03347e-05	0.0606046	chr9	95858409	Island	C9orf89	TSS200
cg08466051	-0.155005	0.0381614	6.0461e-05	0.0606283	chr2	166810428	Island	TTC21B	TSS200
cg01418090	0.100837	0.0248241	6.05112e-05	0.0606283	chr3	136454791	OpenSea	STAG1	5'UTR
cg21029504	0.0964786	0.0237578	6.06815e-05	0.060659	chr22	50028390	S_Shore	C22orf34	Body
cg06499647	0.081771	0.0201341	6.0695e-05	0.060659	chr2	106681983	Island	C2orf40	TSS200
cg17513182	-0.179677	0.0442531	6.08602e-05	0.0607475	chr1	153894941	Island	GATAD2B	5'UTR
cg21867373	-0.109718	0.0270226	6.10283e-05	0.0607496	chr10	102277130	N_Shelf	SEC31B	5'UTR
cg18924184	0.091397	0.0225186	6.12291e-05	0.0607496	chr14	107257615	OpenSea
cg05048638	0.15604	0.0384458	6.12331e-05	0.0607496	chr4	120867829	OpenSea	LOC100996694	Body
cg26459588	0.197243	0.0485977	6.1241e-05	0.0607496	chr11	11838030	OpenSea
cg13907959	-0.259639	0.0639737	6.12794e-05	0.0607496	chr1	228645522	Island	HIST3H2BB;HIST3H2A;HIST3H2A	TSS1500;1stExon;5'UTR
cg10284771	0.122288	0.0301323	6.13222e-05	0.0607496	chr6	45645204	OpenSea
cg01496602	0.0953866	0.0235084	6.15228e-05	0.0608722	chr7	156263586	OpenSea
cg15160198	0.0921158	0.0227019	6.16463e-05	0.0609184	chr8	65711369	Island	CYP7B1	TSS200
cg21558005	0.160659	0.0396086	6.18766e-05	0.0609596	chr16	11034124	N_Shore	DEXI	3'UTR
cg19335932	0.0543641	0.0134026	6.18921e-05	0.0609596	chr20	32323271	S_Shelf	ZNF341	Body
cg10067458	0.0924124	0.0227862	6.20071e-05	0.0609596	chr6	32162211	N_Shore	GPSM3	5'UTR
cg00178591	0.156818	0.0386681	6.20438e-05	0.0609596	chr8	60959518	OpenSea
cg21956150	-0.112213	0.0276691	6.20726e-05	0.0609596	chr19	1438388	Island	RPS15;RPS15	5'UTR;1stExon
cg10994314	-0.109537	0.027016	6.22937e-05	0.0610785	chr7	141251231	Island	AGK;AGK	1stExon;5'UTR
cg19726852	0.103462	0.0255213	6.25079e-05	0.0610785	chr1	61715231	OpenSea	NFIA;NFIA;NFIA;NFIA	Body;Body;Body;Body
cg07159686	0.105095	0.025926	6.25331e-05	0.0610785	chr22	20237222	OpenSea	RTN4R;MIR1286	Body;TSS1500
cg01910484	-0.166451	0.0410646	6.25784e-05	0.0610785	chr16	56642229	Island	MT2A	TSS1500
cg08323960	0.234218	0.0577846	6.26035e-05	0.0610785	chr10	45684508	OpenSea
cg25704207	-0.107847	0.0266057	6.26563e-05	0.0610785	chr3	50649454	Island	CISH;CISH	TSS200;TSS200
cg23647031	0.0434166	0.0107135	6.2803e-05	0.0610785	chr5	177626997	OpenSea
cg26085966	-0.129751	0.0320176	6.28102e-05	0.0610785	chr14	64319812	Island	SYNE2;SYNE2;SYNE2;SYNE2	5'UTR;1stExon;1stExon;5'UTR
cg15277305	0.0828184	0.020442	6.31314e-05	0.0612017	chr7	105042987	OpenSea
cg07510711	0.0420499	0.0103788	6.32155e-05	0.0612017	chr14	88729873	OpenSea	KCNK10;KCNK10;KCNK10	Body;Body;Body
cg15056271	0.128659	0.0317611	6.32284e-05	0.0612017	chr15	83475812	N_Shelf	FSD2;FSD2;FSD2	TSS1500;TSS1500;TSS1500
cg16431963	-0.113073	0.027914	6.32458e-05	0.0612017	chr5	6634117	Island	NSUN2;SRD5A1	TSS1500;Body
cg25148155	0.150774	0.0372265	6.34309e-05	0.0612924	chr20	62206770	S_Shore	HELZ2	TSS1500
cg18537730	0.16707	0.0412534	6.35131e-05	0.0612924	chr19	49250080	N_Shelf	IZUMO1;IZUMO1	1stExon;5'UTR
cg04742047	-0.129681	0.0320238	6.35725e-05	0.0612924	chr19	14544036	Island	PKN1	TSS200
cg09553839	0.0485222	0.0119828	6.36601e-05	0.0612924	chr10	74358778	OpenSea	CBARA1	5'UTR
cg06936006	0.0905595	0.0223663	6.37262e-05	0.0612924	chr7	133074606	OpenSea	EXOC4;EXOC4	Body;Body
cg17917922	0.140308	0.0346601	6.39393e-05	0.0613992	chr10	55750870	OpenSea	PCDH15;PCDH15;PCDH15;PCDH15;PCDH15;PCDH15;PCDH15;PCDH15;PCDH15;PCDH15;PCDH15;PCDH15	Body;Body;Body;Body;Body;Body;Body;Body;Body;Body;Body;Body
cg22007329	0.103586	0.0255896	6.39922e-05	0.0613992	chr3	195258736	OpenSea	PPP1R2;PPP1R2;PPP1R2	Body;Body;Body
cg27028760	-0.161817	0.0399783	6.40791e-05	0.0614082	chr16	2042103	Island	SYNGR3	Body
cg26803352	0.0814259	0.0201202	6.42374e-05	0.0614285	chr18	76001773	S_Shelf
cg16226437	0.116933	0.0288949	6.42708e-05	0.0614285	chr5	39265095	OpenSea	FYB	Body
cg13286853	0.0499026	0.0123318	6.43327e-05	0.0614285	chr21	43252525	N_Shelf	PRDM15;PRDM15;PRDM15;PRDM15;PRDM15;PRDM15	Body;Body;Body;Body;Body;Body
cg20574648	0.0637022	0.0157435	6.44396e-05	0.0614565	chr4	139903377	OpenSea
cg25457007	0.0797942	0.019725	6.46877e-05	0.0614679	chr13	87732961	OpenSea
cg09344607	0.134799	0.0333264	6.4805e-05	0.0614679	chr5	38547373	OpenSea	LIFR;LIFR	5'UTR;5'UTR
cg04893513	0.111944	0.0276763	6.48584e-05	0.0614679	chr16	902736	N_Shore
cg09439964	0.134981	0.0333734	6.4868e-05	0.0614679	chr2	148764356	OpenSea	ORC4;ORC4;ORC4;ORC4;ORC4;ORC4	5'UTR;5'UTR;5'UTR;5'UTR;5'UTR;5'UTR
cg19177722	0.102444	0.0253284	6.48728e-05	0.0614679	chr6	10414485	Island	TFAP2A;TFAP2A	Body;Body
cg13128137	0.0682454	0.0168739	6.49197e-05	0.0614679	chr1	36635209	OpenSea	MAP7D1;MAP7D1;MAP7D1	Body;Body;Body
cg15905579	-0.137262	0.0339428	6.50364e-05	0.0614679	chr13	27335084	Island	GPR12	TSS200
cg17094927	-0.111663	0.0276134	6.50721e-05	0.0614679	chr1	154298080	N_Shore	ATP8B2;ATP8B2	5'UTR;1stExon
cg08774410	0.0965592	0.0238857	6.54025e-05	0.0617064	chr1	24649463	S_Shore	GRHL3;GRHL3;GRHL3;GRHL3	TSS200;5'UTR;Body;Body
cg08187983	0.149097	0.0368857	6.551e-05	0.061719	chr16	87670386	OpenSea	JPH3	Body
cg01219087	0.115684	0.0286224	6.56199e-05	0.061719	chr20	4572227	N_Shore
cg10441124	0.249378	0.0617011	6.56494e-05	0.061719	chr15	66965995	OpenSea	LINC01169	Body
cg09537268	0.0825932	0.0204409	6.59437e-05	0.0617899	chr2	242244972	OpenSea	HDLBP	5'UTR
cg12876009	-0.133254	0.0329825	6.60516e-05	0.0617899	chr22	37915443	Island	CARD10	TSS1500
cg12565215	0.150787	0.0373244	6.61297e-05	0.0617899	chr6	21602408	OpenSea
cg03361173	-0.0910788	0.0225454	6.61614e-05	0.0617899	chr1	32829467	S_Shore	TSSK3	Body
cg20287461	-0.0760543	0.0188262	6.61625e-05	0.0617899	chr17	7339158	N_Shore	TMEM102	5'UTR
cg05325390	0.124143	0.0307263	6.61926e-05	0.0617899	chr16	23464715	S_Shore	COG7	TSS1500
cg15760302	-0.207626	0.0514101	6.64852e-05	0.0619901	chr5	71375407	OpenSea
cg25796549	0.0884967	0.0219151	6.65976e-05	0.0620219	chr1	26869375	OpenSea	RPS6KA1	Body
cg11653758	-0.0949643	0.0235203	6.67873e-05	0.0620533	chr19	507511	Island	C19orf20	1stExon
cg23855752	0.117833	0.0291854	6.67879e-05	0.0620533	chr12	10322040	OpenSea	OLR1;OLR1;OLR1;TMEM52B	Body;Body;Body;TSS1500
cg02678414	0.110732	0.0274328	6.7039e-05	0.0622082	chr16	2209840	S_Shelf	TRAF7	5'UTR
cg13744663	-0.141738	0.0351155	6.7199e-05	0.0622082	chr13	92050675	N_Shore	GPC5	TSS1500
cg26373379	-0.10677	0.0264548	6.72114e-05	0.0622082	chr2	97535902	Island	SEMA4C	TSS200
cg04355093	-0.156636	0.0388123	6.72689e-05	0.0622082	chr4	85887382	Island	WDFY3;C4orf12;WDFY3	5'UTR;TSS1500;1stExon
cg00815093	-0.212589	0.0526818	6.73471e-05	0.0622082	chr17	1957390	Island	HIC1	TSS1500
cg24227078	0.132057	0.0327309	6.75456e-05	0.0623189	chr3	31852843	OpenSea	OSBPL10;OSBPL10	Body;Body
cg27421105	-0.0978037	0.0242477	6.78851e-05	0.0625593	chr19	8477708	N_Shore	MARCH2;MARCH2;MARCH2	TSS1500;TSS1500;TSS1500
cg12157806	-0.0897211	0.0222477	6.80697e-05	0.0626498	chr19	16510201	OpenSea	EPS15L1;EPS15L1;EPS15L1;EPS15L1;EPS15L1	Body;Body;Body;Body;Body
cg27349888	-0.0692198	0.0171637	6.81414e-05	0.0626498	chr19	35645725	Island	FXYD5;FXYD5;FXYD5;FXYD5;FXYD5	5'UTR;TSS200;1stExon;5'UTR;Body
cg07239116	-0.134195	0.0332873	6.84337e-05	0.0627757	chr2	211036250	Island	KANSL1L;KANSL1L	TSS200;TSS200
cg14807701	-0.0999262	0.0247872	6.84855e-05	0.0627757	chr1	40974699	Island	EXO5	5'UTR
cg02397640	0.162417	0.0402903	6.8516e-05	0.0627757	chr3	153599203	OpenSea
cg12250645	-0.156555	0.0388373	6.86549e-05	0.0628087	chr15	27597471	OpenSea	GABRG3	Body
cg14462432	0.159947	0.0396839	6.87105e-05	0.0628087	chr9	127572501	Island	OLFML2A	Body
cg22767741	0.157374	0.0390642	6.92197e-05	0.0632013	chr18	33156108	OpenSea
cg12684037	0.124446	0.0308994	6.95652e-05	0.0634436	chr10	103902598	OpenSea	PPRC1;PPRC1;PPRC1	Body;Body;Body
cg13734833	0.155785	0.0386878	6.97447e-05	0.0635342	chr11	68779817	S_Shore	MRGPRF;MRGPRF	5'UTR;5'UTR
cg02368469	0.242398	0.0602102	6.99889e-05	0.0636486	chr11	69357567	OpenSea
cg19707735	0.139666	0.0346935	7.00309e-05	0.0636486	chr1	158969712	OpenSea
cg02624704	-0.130588	0.0324409	7.0117e-05	0.0636539	chr1	173446429	Island	PRDX6	TSS200
cg06291621	0.122542	0.0304507	7.0447e-05	0.0638336	chr7	131173394	OpenSea	MKLN1;MKLN1	3'UTR;3'UTR
cg02741393	0.134346	0.0333845	7.04761e-05	0.0638336	chr2	241501875	S_Shore	ANKMY1;DUSP28	TSS1500;3'UTR
cg17987384	0.141275	0.0351133	7.06879e-05	0.0639027	chr17	26634469	Island	FLJ40504	TSS200
cg09709592	0.101233	0.0251639	7.08262e-05	0.0639027	chr16	2580833	N_Shore	AMDHD2;CEMP1	3'UTR;1stExon
cg02587383	0.120659	0.0299952	7.09402e-05	0.0639027	chr15	26237648	S_Shelf
cg07600211	-0.157927	0.0392614	7.09799e-05	0.0639027	chr1	145516081	Island	GNRHR2;PEX11B	TSS200;TSS1500
cg06952893	0.119913	0.0298176	7.12307e-05	0.0639027	chr12	121188705	OpenSea
cg19942305	0.0532149	0.0132312	7.12376e-05	0.0639027	chr7	5276048	OpenSea
cg04830773	0.110401	0.0274499	7.13353e-05	0.0639027	chr8	102859589	OpenSea	NCALD;NCALD;NCALD;NCALD;NCALD;NCALD;NCALD	5'UTR;5'UTR;5'UTR;5'UTR;5'UTR;5'UTR;5'UTR
cg02552216	-0.0827281	0.0205733	7.13463e-05	0.0639027	chr4	184426031	Island	ING2	TSS200
cg01286964	0.0827483	0.0205778	7.13575e-05	0.0639027	chr10	74010595	OpenSea
cg06061692	0.119752	0.0297854	7.15256e-05	0.0639027	chr5	55300130	OpenSea
cg16163999	0.05977	0.0148664	7.154e-05	0.0639027	chr9	5593311	OpenSea
cg10212517	-0.0698569	0.0173749	7.15512e-05	0.0639027	chr14	24658143	Island	IPO4	TSS200
cg27269380	0.0717769	0.0178492	7.1606e-05	0.0639027	chr7	155570730	N_Shelf	RBM33	3'UTR
cg05774787	-0.0647415	0.0161049	7.16812e-05	0.0639027	chr11	63997720	Island	DNAJC4	TSS200
cg12310673	-0.0830352	0.0206567	7.19064e-05	0.0639776	chr5	54529452	Island	CCNO;CCNO	5'UTR;1stExon
cg23886727	0.0590067	0.0146819	7.20226e-05	0.0639776	chr16	15618011	OpenSea	C16orf45;C16orf45	Body;Body
cg26212877	-0.0713752	0.017762	7.21325e-05	0.0639776	chr17	45867330	Island
cg27660627	0.0485572	0.0120838	7.21474e-05	0.0639776	chr16	89461803	OpenSea	ANKRD11	5'UTR
cg23204707	-0.0771214	0.0191926	7.21718e-05	0.0639776	chr2	234726683	OpenSea
cg12282857	0.0883363	0.021985	7.22495e-05	0.0639776	chr10	54059072	OpenSea	PRKG1-AS1	Body
cg24417482	-0.15583	0.0387802	7.23953e-05	0.0640205	chr1	66488936	OpenSea	PDE4B;PDE4B;PDE4B;PDE4B;PDE4B	Body;Body;Body;Body;Body
cg03528558	0.103462	0.0257547	7.24955e-05	0.0640205	chr20	49991083	OpenSea
cg21775899	-0.253807	0.0631827	7.25404e-05	0.0640205	chr19	36980503	Island	ZNF566;ZNF566;ZNF566;ZNF566	TSS200;TSS200;TSS200;TSS200
cg17218224	0.0955015	0.0237759	7.26303e-05	0.0640286	chr2	2585247	OpenSea
cg14180004	0.119775	0.0298209	7.27861e-05	0.0640946	chr21	46722777	Island
cg05967855	-0.0973806	0.0242488	7.29202e-05	0.0641415	chr6	137540632	Island	IFNGR1	TSS200
cg09047583	-0.0616914	0.0153613	7.30557e-05	0.0641458	chr12	120703461	Island	PXN;PXN;PXN;PXN	1stExon;1stExon;5'UTR;5'UTR
cg12187850	0.156769	0.0390411	7.31688e-05	0.0641458	chr5	37506636	OpenSea	WDR70	Body
cg13650683	0.136193	0.0339233	7.32196e-05	0.0641458	chr14	44010797	OpenSea
cg09232520	0.215675	0.0537222	7.32489e-05	0.0641458	chr8	116588228	OpenSea	TRPS1;TRPS1;TRPS1	Body;Body;Body
cg09938490	-0.0755472	0.018814	7.34005e-05	0.0641762	chr15	44088809	N_Shelf	SERINC4	Body
cg19633027	0.161676	0.0402792	7.34719e-05	0.0641762	chr1	56279464	OpenSea
cg07809452	-0.0745435	0.0185726	7.35929e-05	0.0641762	chr4	1004641	Island	FGFRL1;FGFRL1	TSS1500;TSS1500
cg18962077	0.107471	0.0267779	7.36076e-05	0.0641762	chr10	134095934	S_Shore	STK32C	Body
cg21041472	0.121085	0.0301761	7.38607e-05	0.0642588	chr6	12050371	OpenSea	HIVEP1	Body
cg03284870	-0.0485262	0.0120936	7.38645e-05	0.0642588	chr7	45197346	Island	RAMP3	TSS200
cg26528689	0.07916	0.0197331	7.41729e-05	0.0644108	chr9	91205477	OpenSea
cg13107794	0.118065	0.0294309	7.42017e-05	0.0644108	chr22	19643042	N_Shore
cg11342133	0.171226	0.0426942	7.44932e-05	0.0645637	chr7	65302946	OpenSea
cg06349981	-0.170933	0.0426255	7.46033e-05	0.0645637	chr2	10443745	Island	HPCAL1;HPCAL1	TSS200;5'UTR
cg07788061	0.104175	0.025978	7.46838e-05	0.0645637	chr19	13207239	N_Shore	NFIX	3'UTR
cg04607261	-0.140219	0.0349693	7.47037e-05	0.0645637	chr6	33756902	Island	LEMD2;LEMD2	5'UTR;1stExon
cg11274843	-0.0864321	0.0215575	7.48227e-05	0.0645767	chr16	1031443	Island	SOX8;LMF1;LMF1	TSS1500;TSS200;TSS200
cg17878037	-0.138607	0.0345724	7.48816e-05	0.0645767	chr5	53606457	Island	ARL15	TSS200
cg26488405	0.140972	0.0351763	7.54035e-05	0.0648984	chr5	180541318	N_Shore
cg04381006	-0.0968357	0.0241657	7.54975e-05	0.0648984	chr10	74927967	Island	FAM149B1;ECD;ECD;ECD;ECD;FAM149B1	1stExon;TSS200;TSS200;TSS200;TSS200;5'UTR
cg17073323	0.133655	0.0333648	7.59255e-05	0.0648984	chr3	12876902	OpenSea	RPL32;RPL32;RPL32	3'UTR;3'UTR;3'UTR
cg14674888	0.108792	0.0271596	7.59561e-05	0.0648984	chr2	149583906	OpenSea
cg19172750	-0.122216	0.0305116	7.59923e-05	0.0648984	chr17	66287499	Island	ARSG;SLC16A6	5'UTR;TSS200
cg20184537	0.192604	0.0480856	7.60253e-05	0.0648984	chr2	241490425	OpenSea	ANKMY1;ANKMY1;ANKMY1;ANKMY1;ANKMY1;ANKMY1	Body;Body;Body;Body;Body;Body
cg22496859	-0.137368	0.034297	7.6099e-05	0.0648984	chr14	105766987	Island	BRF1;BRF1	1stExon;5'UTR
cg04011139	0.0761209	0.0190071	7.62179e-05	0.0648984	chr16	28891601	Island	ATP2A1;ATP2A1	Body;Body
cg01504018	0.100533	0.0251094	7.65344e-05	0.0648984	chr17	63773195	OpenSea	CEP112;CEP112;CEP112;CEP112	Body;Body;Body;Body
cg00179014	-0.0797552	0.019921	7.65993e-05	0.0648984	chr9	129677717	Island	RALGPS1;RALGPS1;RALGPS1	5'UTR;5'UTR;5'UTR
cg22080161	-0.0989407	0.0247125	7.66009e-05	0.0648984	chr4	109089071	Island	LEF1;LEF1-AS1;LEF1;LEF1;LEF1;LEF1;LEF1;LEF1	TSS1500;Body;1stExon;1stExon;1stExon;5'UTR;5'UTR;5'UTR
cg00827939	-0.0794718	0.0198506	7.66226e-05	0.0648984	chr22	39848852	N_Shelf
cg24451737	-0.0610058	0.0152417	7.69154e-05	0.0648984	chr17	80616762	OpenSea	RAB40B	Body
cg19524534	-0.0668203	0.0166943	7.69217e-05	0.0648984	chr19	44173100	Island	PLAUR;PLAUR;PLAUR	Body;Body;Body
cg25731359	-0.101225	0.0252899	7.69427e-05	0.0648984	chr1	3567738	Island	TP73;WDR8	TSS1500;TSS1500
cg03278573	0.322398	0.0805529	7.69885e-05	0.0648984	chr5	10741861	OpenSea	DAP;DAP	Body;Body
cg08785795	-0.0573533	0.014331	7.71025e-05	0.0648984	chr16	11534047	OpenSea
cg10585698	0.169097	0.0422588	7.72542e-05	0.0648984	chr12	113795049	N_Shore	PLBD2;PLBD2	TSS1500;TSS1500
cg25405984	-0.0895765	0.0223875	7.73565e-05	0.0648984	chr10	31074039	Island
cg13140981	-0.166968	0.0417306	7.73696e-05	0.0648984	chr2	242642316	Island	ING5	Body
cg27474733	-0.0704887	0.017621	7.76415e-05	0.0648984	chr4	3076259	Island	HTT	TSS200
cg08166222	0.0983256	0.02458	7.7643e-05	0.0648984	chr7	70868255	OpenSea	WBSCR17	Body
cg12720152	0.191745	0.04794	7.78079e-05	0.0648984	chr14	91087476	Island	TTC7B	Body
cg02302400	-0.0599039	0.0149804	7.80857e-05	0.0648984	chr8	56987044	Island	SNORD54;RPS20;RPS20;RPS20;RPS20	TSS1500;5'UTR;1stExon;5'UTR;1stExon
cg07509211	0.102894	0.0257315	7.81019e-05	0.0648984	chr14	54950145	OpenSea	GMFB	Body
cg26863066	0.0941103	0.0235353	7.8124e-05	0.0648984	chr3	10807454	OpenSea
cg19963700	0.213646	0.0534304	7.81551e-05	0.0648984	chr1	64309393	OpenSea	ROR1;ROR1	Body;Body
cg12996417	-0.146167	0.0365597	7.83336e-05	0.0648984	chr4	152198109	OpenSea	PRSS48	TSS1500
cg26961808	-0.224403	0.0561322	7.84149e-05	0.0648984	chr7	128470913	Island	FLNC;FLNC	1stExon;1stExon
cg13021192	-0.0691597	0.0172998	7.84284e-05	0.0648984	chr20	57582213	Island	CTSZ;CTSZ	1stExon;5'UTR
cg04607442	-0.131529	0.0329016	7.84505e-05	0.0648984	chr13	21872219	Island
cg17754805	-0.173267	0.0433446	7.85184e-05	0.0648984	chr12	42632306	Island	YAF2;YAF2;YAF2;YAF2;YAF2	TSS200;TSS200;TSS200;TSS200;TSS1500
cg18242521	0.110938	0.0277522	7.8533e-05	0.0648984	chr4	190909579	S_Shelf
cg11862768	0.122914	0.0307473	7.85415e-05	0.0648984	chr14	59140886	OpenSea
cg15280080	0.112466	0.0281351	7.85466e-05	0.0648984	chr7	118510221	OpenSea
cg16242804	0.120314	0.0300966	7.85603e-05	0.0648984	chr8	124169819	S_Shore
cg08135996	0.100542	0.025154	7.86355e-05	0.0648984	chr10	96112903	OpenSea	NOC3L	Body
cg11591516	-0.187922	0.0470137	7.86477e-05	0.0648984	chr10	85954316	Island	PCDH21	TSS200
cg21193011	0.0931314	0.023307	7.90211e-05	0.0648984	chr3	12918015	Island
cg10685380	0.162395	0.0406414	7.90377e-05	0.0648984	chr5	158745090	OpenSea	IL12B	Body
cg07167049	0.109894	0.0275047	7.91952e-05	0.0648984	chr4	185029483	OpenSea	ENPP6	Body
cg13004182	-0.119232	0.0298435	7.92582e-05	0.0648984	chr5	172665707	Island
cg13489958	-0.0635134	0.0158982	7.93317e-05	0.0648984	chr1	173837191	Island	SNORD76;SNORD74;SNORD75;GAS5;ZBTB37;ZBTB37	TSS1500;TSS1500;TSS1500;TSS200;TSS1500;TSS1500
cg20261917	0.116525	0.0291709	7.94534e-05	0.0648984	chr7	148921808	Island	ZNF282	3'UTR
cg12025092	0.104855	0.0262516	7.9541e-05	0.0648984	chr16	54323912	Island
cg05749551	0.0592221	0.0148258	7.95858e-05	0.0648984	chr10	101955849	OpenSea	CHUK	Body
cg02688549	0.116189	0.0290898	7.96109e-05	0.0648984	chr2	237469354	OpenSea
cg03719978	-0.104488	0.0261607	7.96227e-05	0.0648984	chr17	7758102	N_Shore	KDM6B;TMEM88	3'UTR;TSS1500
cg20960277	0.128217	0.0321011	7.96504e-05	0.0648984	chr13	21835122	N_Shore
cg26897323	0.122584	0.0306931	7.96675e-05	0.0648984	chr6	27232675	OpenSea
cg05230522	0.107598	0.0269424	7.97281e-05	0.0648984	chr2	61201907	OpenSea	PUS10	Body
cg01753003	-0.145847	0.0365206	7.97594e-05	0.0648984	chr11	85565989	Island	CCDC83	TSS200
cg08383758	0.087148	0.0218232	7.98205e-05	0.0648984	chr14	105365258	OpenSea
cg17653203	-0.162377	0.0406627	7.98855e-05	0.0648984	chr4	2933715	Island	MFSD10;MFSD10	Body;Body
cg04323979	-0.129888	0.0325279	7.99069e-05	0.0648984	chr2	220306667	N_Shore	SPEG	Body
cg19085699	-0.192774	0.0482791	7.99657e-05	0.0648984	chr1	231004314	Island	C1orf198;C1orf198	5'UTR;TSS200
cg21400344	-0.218256	0.0546642	8.00416e-05	0.0648984	chr1	25870172	Island	LDLRAP1;LDLRAP1	5'UTR;1stExon
cg23207011	0.229752	0.0575474	8.01295e-05	0.0648984	chr1	96884428	OpenSea
cg23413567	0.162395	0.0406815	8.03289e-05	0.0648984	chr13	41223175	OpenSea	FOXO1	Body
cg07926491	-0.0858418	0.0215051	8.03594e-05	0.0648984	chr12	57489971	OpenSea	STAT6	3'UTR
cg08959725	0.106383	0.0266527	8.04622e-05	0.0648984	chr10	91621365	OpenSea
cg25739225	0.0885999	0.0221982	8.04823e-05	0.0648984	chr13	39395078	OpenSea	FREM2	Body
cg20880837	0.121304	0.0303913	8.04881e-05	0.0648984	chr5	109024217	N_Shore	MAN2A1	TSS1500
cg25796098	-0.197529	0.0494927	8.05616e-05	0.0648984	chr6	30710373	Island	FLOT1;FLOT1	1stExon;5'UTR
cg02881082	0.0823427	0.0206323	8.05944e-05	0.0648984	chr14	101694374	OpenSea
cg27443867	-0.113148	0.0283555	8.08341e-05	0.0648984	chr10	43725376	Island	RASGEF1A	5'UTR
cg19113840	0.0553037	0.0138601	8.08659e-05	0.0648984	chr10	99375205	OpenSea	MORN4;MORN4	3'UTR;3'UTR
cg02399044	0.0686325	0.0172	8.0871e-05	0.0648984	chr12	2500229	OpenSea	CACNA1C;CACNA1C;CACNA1C;CACNA1C;CACNA1C;CACNA1C;CACNA1C;CACNA1C;CACNA1C;CACNA1C;CACNA1C;CACNA1C;CACNA1C;CACNA1C;CACNA1C;CACNA1C;CACNA1C;CACNA1C;CACNA1C;CACNA1C;CACNA1C;CACNA1C;CACNA1C	Body;Body;Body;Body;Body;Body;Body;Body;Body;Body;Body;Body;Body;Body;Body;Body;Body;Body;Body;Body;Body;Body;Body
cg27199414	0.0814312	0.0204088	8.09049e-05	0.0648984	chr22	40901737	OpenSea	MKL1;MKL1;MKL1	5'UTR;5'UTR;5'UTR
cg03900366	0.13752	0.0344707	8.10781e-05	0.064923	chr1	39587573	OpenSea	MACF1	Body
cg27169858	-0.132916	0.0333192	8.11791e-05	0.064923	chr1	202936450	S_Shore	CYB5R1	TSS200
cg21669078	0.0845725	0.0211999	8.11814e-05	0.064923	chr20	25730696	OpenSea
cg07827008	-0.115327	0.0289127	8.13432e-05	0.0649868	chr12	133338719	Island	ANKLE2	TSS1500
cg03591561	-0.0551743	0.0138262	8.14588e-05	0.0650136	chr3	39448146	Island	RPSA;RPSA	TSS1500;TSS200
cg11656817	-0.137016	0.0343597	8.17125e-05	0.0650999	chr9	140117798	Island
cg26418078	0.103704	0.0260071	8.17312e-05	0.0650999	chr11	111691069	OpenSea	ALG9;ALG9;ALG9;ALG9	Body;Body;Body;Body
cg12824246	-0.102385	0.0256851	8.21642e-05	0.0653791	chr3	37902741	Island	CTDSPL;CTDSPL	TSS1500;TSS1500
cg17872990	0.192487	0.048299	8.24462e-05	0.0654374	chr2	234637301	OpenSea	UGT1A3;UGT1A5;UGT1A4;UGT1A8;UGT1A10;UGT1A9;UGT1A7;UGT1A6;UGT1A6	TSS1500;Body;Body;Body;Body;Body;Body;Body;Body
cg20667128	0.136733	0.0343096	8.24584e-05	0.0654374	chr18	6018560	OpenSea	L3MBTL4	Body
cg05551889	-0.107246	0.0269128	8.25793e-05	0.0654374	chr7	151137192	Island	CRYGN	TSS200
cg14659340	-0.150277	0.0377108	8.25826e-05	0.0654374	chr1	167237256	OpenSea	POU2F1;POU2F1;POU2F1	Body;Body;Body
cg21441571	0.104173	0.0261426	8.26502e-05	0.0654374	chr1	221568756	OpenSea
cg06873980	0.105016	0.026356	8.27519e-05	0.0654519	chr8	140676074	OpenSea	KCNK9	Body
cg22689280	0.0865063	0.0217126	8.28359e-05	0.0654519	chr22	47017522	Island
cg06914655	0.115094	0.0288913	8.29913e-05	0.0654519	chr21	45354272	OpenSea	AGPAT3;AGPAT3	5'UTR;5'UTR
cg05058976	0.0942063	0.0236529	8.32624e-05	0.0654519	chr16	3637956	N_Shore	BTBD12	Body
cg19838074	0.111108	0.0278983	8.34e-05	0.0654519	chr2	242149865	Island	ANO7	Body
cg14817543	0.132516	0.0332753	8.3418e-05	0.0654519	chr8	27612740	OpenSea	CCDC25;CCDC25;CCDC25;CCDC25;CCDC25;CCDC25	Body;Body;Body;Body;5'UTR;5'UTR
cg23285761	-0.173952	0.0436826	8.34914e-05	0.0654519	chr8	38089462	Island	DDHD2;DDHD2;DDHD2	5'UTR;5'UTR;TSS200
cg03183677	0.0610479	0.0153297	8.3701e-05	0.0654519	chr1	115168436	OpenSea	DENND2C;DENND2C	Body;Body
cg25783241	0.170906	0.042925	8.37198e-05	0.0654519	chr21	45713607	Island	AIRE;AIRE	Body;Body
cg08995662	-0.181057	0.0454755	8.37483e-05	0.0654519	chr19	17137689	OpenSea	CPAMD8	TSS200
cg09174674	-0.1051	0.0263997	8.38549e-05	0.0654519	chr1	9884042	Island	CLSTN1;CLSTN1;CLSTN1;CLSTN1	1stExon;1stExon;5'UTR;5'UTR
cg02717486	-0.17852	0.0448429	8.38874e-05	0.0654519	chr5	133512833	Island	SKP1;SKP1	TSS200;TSS200
cg20168412	-0.199932	0.0502227	8.39233e-05	0.0654519	chr3	13324132	Island
cg24013909	0.175731	0.0441421	8.39309e-05	0.0654519	chr1	29575705	OpenSea	PTPRU;PTPRU;PTPRU;PTPRU	Body;Body;Body;Body
cg09248887	0.0965402	0.0242514	8.39592e-05	0.0654519	chr4	47123421	OpenSea	GABRB1	Body
cg20704771	0.0803226	0.0201807	8.41719e-05	0.0654519	chr20	16586158	OpenSea
cg00870694	0.148651	0.0373475	8.41783e-05	0.0654519	chr7	106775657	OpenSea	PRKAR2B	Body
cg06689688	-0.0934558	0.0234801	8.42307e-05	0.0654519	chr16	46918233	Island	GPT2;GPT2	TSS1500;TSS200
cg05666571	-0.169519	0.0425949	8.43018e-05	0.0654519	chr18	34409053	Island	C18orf10;KIAA1328;C18orf10	5'UTR;TSS200;1stExon
cg20292802	0.121866	0.0306257	8.44965e-05	0.0654519	chr7	165854	OpenSea
cg10038051	-0.0749493	0.0188354	8.45331e-05	0.0654519	chr6	151561342	Island	AKAP12	5'UTR
cg03747381	0.120749	0.0303458	8.45379e-05	0.0654519	chr6	35074862	OpenSea
cg25376238	-0.159908	0.0401911	8.47179e-05	0.0654519	chr19	35645610	Island	FXYD5;FXYD5;FXYD5;FXYD5	TSS200;TSS1500;TSS200;TSS200
cg16717099	-0.0816104	0.0205124	8.4748e-05	0.0654519	chr6	30710901	Island	FLOT1	TSS1500
cg26264325	0.0905485	0.0227593	8.47638e-05	0.0654519	chr11	107651504	OpenSea
cg14732699	-0.156113	0.0392413	8.48158e-05	0.0654519	chr8	128750039	Island	MYC	Body
cg17186539	-0.0998728	0.0251061	8.49311e-05	0.0654598	chr19	10628196	Island	S1PR5;S1PR5	5'UTR;TSS200
cg15811753	-0.0799743	0.0201046	8.49913e-05	0.0654598	chr2	65454775	Island	ACTR2;ACTR2	TSS200;TSS200
cg04659124	-0.0820609	0.020628	8.50756e-05	0.0654612	chr4	189064756	OpenSea	TRIML1	Body
cg07867325	0.15321	0.0385224	8.51928e-05	0.0654877	chr3	73159953	Island
cg10593425	0.0756025	0.0190121	8.54293e-05	0.0656059	chr2	33660672	OpenSea	RASGRP3	TSS1500
cg23713156	-0.130612	0.0328542	8.57685e-05	0.0658026	chr17	80606235	Island	WDR45L;WDR45L	5'UTR;1stExon
cg14119236	0.092202	0.0231948	8.59385e-05	0.065828	chr12	4489075	OpenSea	FGF23	TSS200
cg15473737	0.0920141	0.0231481	8.59677e-05	0.065828	chr12	51026579	OpenSea	DIP2B	Body
cg02780181	-0.222005	0.0558607	8.61961e-05	0.0659392	chr11	6704622	Island	MRPL17;MRPL17	5'UTR;1stExon
cg13601636	0.095887	0.0241332	8.66467e-05	0.0661741	chr19	55385010	OpenSea	FCAR;FCAR;FCAR;FCAR;FCAR;FCAR;FCAR;FCAR;FCAR	TSS1500;TSS1500;TSS1500;TSS1500;TSS1500;TSS1500;TSS1500;TSS1500;TSS1500
cg01953615	0.0785891	0.0197813	8.66702e-05	0.0661741	chr16	87102366	OpenSea
cg07791468	0.150368	0.0378509	8.67563e-05	0.0661761	chr2	31492359	OpenSea
cg10994819	0.151537	0.0381508	8.69594e-05	0.0662329	chr6	99399304	S_Shelf
cg13046801	0.127173	0.0320189	8.70528e-05	0.0662329	chr6	146863357	N_Shore	RAB32	TSS1500
cg24668728	0.0843553	0.0212367	8.70814e-05	0.0662329	chr12	105350182	N_Shore
cg05582585	-0.0626115	0.0157656	8.71922e-05	0.0662536	chr5	150138399	Island	DCTN4;DCTN4;DCTN4	TSS1500;Body;Body
cg06028934	0.150701	0.0379492	8.72878e-05	0.0662626	chr1	161352498	OpenSea
cg09150840	0.189102	0.0476247	8.74413e-05	0.0663157	chr22	19304193	OpenSea
cg06339974	-0.0723166	0.0182154	8.76549e-05	0.0663353	chr13	20437949	Island	ZMYM5;ZMYM5;ZMYM5	TSS200;TSS200;TSS200
cg11421160	-0.101755	0.025629	8.77786e-05	0.0663353	chr1	17949565	Island	ARHGEF10L;ARHGEF10L	Body;Body
cg05506868	-0.157606	0.0397059	8.7912e-05	0.0663353	chr3	27526004	Island	SLC4A7	TSS200
cg20090096	0.281022	0.0707886	8.79255e-05	0.0663353	chr19	47827983	OpenSea
cg02322048	0.148244	0.0373467	8.79411e-05	0.0663353	chr19	3646574	N_Shore	PIP5K1C	Body
cg23003258	-0.0508973	0.0128222	8.79695e-05	0.0663353	chr2	175869831	Island	CHN1;CHN1;CHN1	5'UTR;1stExon;5'UTR
cg19645279	0.100952	0.0254395	8.83091e-05	0.0665282	chr5	142702733	OpenSea	NR3C1;NR3C1;NR3C1;NR3C1;NR3C1;NR3C1;NR3C1;NR3C1;NR3C1;NR3C1;NR3C1;NR3C1;NR3C1;NR3C1;NR3C1	Body;Body;Body;Body;Body;Body;Body;Body;Body;Body;Body;Body;Body;Body;Body
cg09597390	0.162211	0.0408883	8.87031e-05	0.0665459	chr11	7436013	OpenSea	SYT9	Body
cg00339980	0.0804002	0.0202675	8.87612e-05	0.0665459	chr18	8951604	OpenSea
cg07535477	-0.0952196	0.0240037	8.8788e-05	0.0665459	chr12	50017486	S_Shore	PRPF40B;PRPF40B	5'UTR;1stExon
cg24512069	0.123761	0.0312041	8.90311e-05	0.0665459	chr1	12174203	OpenSea	TNFRSF8;TNFRSF8	Body;Body
cg02918483	-0.133517	0.0336643	8.90561e-05	0.0665459	chr4	84406202	Island	FAM175A	1stExon
cg06953601	-0.151688	0.0382475	8.91083e-05	0.0665459	chr6	52441809	N_Shore	TRAM2;TRAM2	5'UTR;1stExon
cg01592662	-0.134252	0.0338517	8.91424e-05	0.0665459	chr16	15150200	S_Shore	NTAN1	TSS1500
cg05847960	-0.0946264	0.0238572	8.91464e-05	0.0665459	chr20	10152774	Island
cg23049307	-0.200547	0.0505742	8.93092e-05	0.0665459	chr1	55353163	Island	DHCR24	TSS1500
cg23854747	-0.127061	0.0320422	8.93249e-05	0.0665459	chr20	62612705	Island	PRPF6	Body
cg22190721	0.104885	0.0264494	8.93292e-05	0.0665459	chr16	68269295	Island	ESRP2	Body
cg24161925	0.108686	0.0274081	8.93402e-05	0.0665459	chr6	139116947	Island
cg22061479	0.119029	0.0300243	8.96632e-05	0.0667237	chr8	87484795	OpenSea	FAM82B	3'UTR
cg13353113	0.098607	0.024875	8.98021e-05	0.0667642	chr5	111333214	OpenSea	NREP-AS1	Body
cg04386839	0.159784	0.0403115	8.99083e-05	0.0667642	chr1	158534143	OpenSea	OR6P1	TSS1500
cg17526727	0.0756598	0.0190888	8.99703e-05	0.0667642	chr6	43791674	OpenSea
cg03360134	0.20001	0.05048	9.04753e-05	0.0670304	chr5	141008862	OpenSea	HDAC3;HDAC3	Body;ExonBnd
cg07650712	0.102979	0.0259911	9.05095e-05	0.0670304	chr11	75876135	Island
cg07072507	-0.129952	0.0328072	9.0874e-05	0.0670304	chr2	241508090	N_Shore	RNPEPL1	TSS200
cg17830540	0.279249	0.0704994	9.08939e-05	0.0670304	chr3	41923177	OpenSea	ULK4	Body
cg19244520	0.0972262	0.024546	9.09602e-05	0.0670304	chr18	22802985	OpenSea	ZNF521;ZNF521	Body;Body
cg09662798	0.131456	0.0331909	9.10388e-05	0.0670304	chr17	73498302	Island	CASKIN2;CASKIN2	Body;Body
cg23426304	0.0915916	0.0231285	9.12541e-05	0.0670304	chr2	197597350	OpenSea	CCDC150	3'UTR
cg10992704	0.100482	0.0253754	9.13296e-05	0.0670304	chr1	162795932	S_Shelf
cg13369206	-0.0815464	0.0205939	9.13627e-05	0.0670304	chr2	3606108	Island	RNASEH1	TSS200
cg12730826	-0.0720467	0.0181946	9.13887e-05	0.0670304	chr1	205179972	Island	DSTYK;DSTYK	Body;Body
cg26406407	0.14602	0.0368771	9.13939e-05	0.0670304	chr10	438229	OpenSea	DIP2C	Body
cg05624564	0.116936	0.0295323	9.14304e-05	0.0670304	chr8	143509535	Island
cg13986249	-0.159506	0.0402881	9.15828e-05	0.0670304	chr9	37903631	Island	MCART1;MCART1;MCART1	5'UTR;Body;Body
cg02348395	-0.0912102	0.0230382	9.15975e-05	0.0670304	chr20	33265051	Island	PIGU;PIGU	1stExon;5'UTR
cg18388169	-0.125214	0.0316285	9.16707e-05	0.0670304	chr3	14444046	Island	SLC6A6;SLC6A6;SLC6A6;SLC6A6	TSS200;TSS200;TSS200;TSS200
cg10181554	-0.122069	0.0308345	9.16822e-05	0.0670304	chr18	9334642	S_Shore	TWSG1	TSS200
cg21222826	-0.100573	0.0254066	9.18027e-05	0.0670566	chr3	69062762	Island	C3orf64;C3orf64	1stExon;5'UTR
cg17511741	-0.0865034	0.0218555	9.20519e-05	0.0671767	chr22	51039434	Island	MAPK8IP2	Body
cg07677930	0.137459	0.0347389	9.24456e-05	0.0673746	chr11	98892033	S_Shore	CNTN5;CNTN5	5'UTR;5'UTR
cg15141708	0.0853837	0.0215798	9.24932e-05	0.0673746	chr1	87160033	OpenSea
cg10006801	0.179953	0.045484	9.25854e-05	0.0673799	chr17	21212736	OpenSea	MAP2K3;MAP2K3	Body;Body
cg10485278	0.049648	0.0125515	9.29112e-05	0.0674119	chr7	1060649	N_Shore	C7orf50;C7orf50;C7orf50	Body;Body;Body
cg11798356	-0.0539532	0.0136392	9.29194e-05	0.0674119	chr1	228593833	Island	TRIM11	Body
cg21558977	0.0959937	0.0242684	9.29209e-05	0.0674119	chr13	62239257	OpenSea
cg17388638	-0.05632	0.0142368	9.29697e-05	0.0674119	chr22	30306981	OpenSea	MTMR3;MTMR3;MTMR3	5'UTR;5'UTR;5'UTR
cg25550629	-0.0640084	0.016184	9.30885e-05	0.0674291	chr12	53546895	OpenSea
cg11638333	-0.07426	0.018776	9.31635e-05	0.0674291	chr12	111127340	Island	HVCN1;HVCN1;HVCN1	5'UTR;TSS1500;5'UTR
cg15704304	0.122933	0.0310872	9.33105e-05	0.0674739	chr12	68881427	OpenSea
cg01084581	-0.100956	0.0255296	9.34402e-05	0.0674923	chr10	103330209	Island
cg18196453	0.0975729	0.0246797	9.36403e-05	0.0674923	chr6	125334555	OpenSea	RNF217	Body
cg03472399	0.176342	0.0446065	9.37489e-05	0.0674923	chr13	19760426	OpenSea	LOC101928697	Body
cg25312546	0.0921181	0.023303	9.38344e-05	0.0674923	chr19	4307208	S_Shelf	FSD1	Body
cg20930202	0.155589	0.0393614	9.40023e-05	0.0674923	chr6	139613456	OpenSea	TXLNB	TSS1500
cg13870080	0.148813	0.0376493	9.40056e-05	0.0674923	chr11	19303281	OpenSea
cg18565268	0.0931851	0.0235768	9.40782e-05	0.0674923	chr14	37146463	OpenSea	PAX9	3'UTR
cg00459913	0.123095	0.0311436	9.4101e-05	0.0674923	chr8	11469136	N_Shore
cg14747239	-0.125258	0.0316921	9.41025e-05	0.0674923	chr1	55181410	Island	MROH7-TTC4;MROH7-TTC4;MROH7-TTC4;TTC4;TTC4	Body;Body;Body;TSS200;TSS200
cg12604982	-0.151497	0.0383375	9.43543e-05	0.0675236	chr17	1394479	Island	MYO1C;MYO1C	5'UTR;Body
cg14529393	0.257129	0.0650684	9.43544e-05	0.0675236	chr12	106496005	OpenSea	NUAK1	Body
cg01459882	-0.153995	0.0389708	9.44017e-05	0.0675236	chr16	22308661	Island	POLR3E	TSS200
cg25861481	0.133984	0.0339138	9.47195e-05	0.0676522	chr18	23877426	OpenSea	TAF4B;TAF4B;TAF4B	Body;Body;Body
cg08723793	-0.117163	0.0296597	9.49007e-05	0.0676522	chr12	861752	Island	WNK1	TSS1500
cg20815084	-0.0561027	0.0142017	9.49132e-05	0.0676522	chr6	31633626	Island	BAT4;CSNK2B	TSS1500;TSS200
cg07950855	0.124348	0.0314796	9.49425e-05	0.0676522	chr6	32845816	N_Shore	PPP1R2P1	Body
cg06745968	-0.135102	0.0341833	9.50083e-05	0.0676522	chr7	112740578	OpenSea
cg08884571	0.212654	0.0538468	9.55876e-05	0.0679529	chr19	45901453	Island	PPP1R13L;PPP1R13L	Body;Body
cg14115392	0.0988363	0.0250321	9.5602e-05	0.0679529	chr19	40895407	N_Shore	HIPK4	1stExon
cg04205066	0.0931699	0.0235997	9.58536e-05	0.0680707	chr22	31477176	Island	SMTN;SMTN;SMTN	TSS200;TSS200;TSS200
cg01011918	0.158752	0.0402168	9.59756e-05	0.0680963	chr1	153013573	OpenSea	SPRR2D;SPRR2D	1stExon;5'UTR
cg24183439	0.0647805	0.0164133	9.61929e-05	0.0681876	chr12	132508377	OpenSea	EP400	Body
cg07482761	-0.197909	0.050147	9.62978e-05	0.0681876	chr2	219757910	Island	WNT10A	Body
cg01244432	-0.159376	0.0403824	9.63624e-05	0.0681876	chr6	41514307	Island	FOXP4;FOXP4;FOXP4;FOXP4;FOXP4;FOXP4	1stExon;5'UTR;5'UTR;1stExon;5'UTR;1stExon
cg16695913	0.135835	0.0344231	9.64961e-05	0.0682213	chr8	1295707	N_Shelf
cg15738154	0.119181	0.030209	9.6816e-05	0.0682346	chr15	61029790	OpenSea	RORA	Body
cg06807726	-0.0704535	0.0178598	9.69725e-05	0.0682346	chr18	74090695	N_Shore	ZNF516	Body
cg23943495	0.0626347	0.0158778	9.69773e-05	0.0682346	chr19	16012049	N_Shore
cg19893717	-0.157664	0.0399652	9.69782e-05	0.0682346	chr12	62653989	Island	USP15	TSS200
cg13710816	-0.117866	0.0298794	9.70149e-05	0.0682346	chr19	8478019	Island	MARCH2;MARCH2;MARCH2	TSS200;TSS200;TSS200
cg24686074	-0.0949268	0.024065	9.70987e-05	0.0682346	chr10	102497666	Island
cg12495687	-0.0749007	0.0189903	9.72313e-05	0.0682346	chr5	131705247	Island	SLC22A5;SLC22A5;LOC553103	TSS200;TSS200;Body
cg05437132	0.0958735	0.0243078	9.72357e-05	0.0682346	chr21	10990903	Island	TPTE;TPTE;TPTE;TPTE;TPTE;TPTE	1stExon;1stExon;1stExon;5'UTR;5'UTR;5'UTR
cg08391321	-0.223867	0.0567614	9.72899e-05	0.0682346	chr5	112630695	S_Shore	MCC;MCC	TSS200;Body
cg02776659	-0.155405	0.039405	9.74764e-05	0.0682502	chr21	47717406	Island	C21orf57	Body
cg12271800	0.252105	0.0639292	9.74843e-05	0.0682502	chr19	59028764	Island	ZBTB45	Body
cg15739658	0.116745	0.0296149	9.80311e-05	0.068526	chr13	97619052	OpenSea	LINC00359	Body
cg08830139	0.115613	0.0293292	9.81084e-05	0.068526	chr5	140013652	S_Shore	CD14;CD14	TSS1500;TSS1500
cg25422411	0.0673324	0.0170827	9.82397e-05	0.068526	chr17	51707681	OpenSea
cg20168927	-0.142048	0.0360374	9.82448e-05	0.068526	chr1	17199104	Island
cg19367232	-0.129086	0.0327528	9.84162e-05	0.068526	chr2	68478649	N_Shore	PPP3R1	Body
cg06194479	-0.0625003	0.0158597	9.86369e-05	0.068526	chr1	118472240	Island	GDAP2;GDAP2;GDAP2;GDAP2;WDR3	1stExon;1stExon;5'UTR;5'UTR;TSS200
cg06814977	0.198091	0.0502711	9.86751e-05	0.068526	chr14	62331563	Island
cg05377754	0.091996	0.0233472	9.87154e-05	0.068526	chr8	23259538	N_Shore	LOXL2	5'UTR
cg17707775	0.165319	0.0419555	9.87259e-05	0.068526	chr11	104917378	OpenSea	CARD16;CARD16	TSS1500;TSS1500
cg04481722	-0.15626	0.0396588	9.88142e-05	0.068526	chr22	18893717	Island	DGCR6	TSS200
cg17284609	0.124263	0.0315397	9.89018e-05	0.068526	chr11	16424673	OpenSea	SOX6;SOX6;SOX6;SOX6	TSS1500;5'UTR;5'UTR;TSS1500
cg19973604	0.121232	0.0307708	9.89158e-05	0.068526	chr17	73914282	Island	FBF1	Body
cg17521338	-0.0578077	0.0146753	9.92624e-05	0.0686057	chr1	197881501	Island	LHX9	TSS200
cg25962947	-0.17975	0.0456365	9.93541e-05	0.0686057	chr11	102323538	Island	TMEM123;TMEM123	1stExon;5'UTR
cg05218902	-0.110725	0.0281112	9.93695e-05	0.0686057	chr3	25825136	Island	NGLY1;NGLY1;NGLY1;NGLY1	TSS200;TSS200;TSS200;Body
cg02699694	-0.0720067	0.0182827	9.95164e-05	0.0686057	chr2	9144246	Island	MBOAT2	TSS1500
cg07058086	-0.135267	0.0343487	9.9628e-05	0.0686057	chr8	29120186	Island	KIF13B	Body
cg22861279	-0.134986	0.0342795	9.97243e-05	0.0686057	chr14	105953244	Island	CRIP1	TSS200
cg03321827	0.0645662	0.0163974	9.98089e-05	0.0686057	chr12	122673411	OpenSea	LRRC43;LRRC43	Body;Body
cg25552416	-0.22294	0.0566189	9.98228e-05	0.0686057	chr17	4981660	Island	ZFP3	TSS200
cg24531698	0.178477	0.0453306	9.99501e-05	0.0686057	chr10	112707262	OpenSea	SHOC2	5'UTR

## Sheet: Supp 7
Supplementary Table 7: Replication analysis of the SB associated CpG sites (N=1) identified in EPIPREG in sedentary data from ALSPAC
CpG	Effect	SE	p-value
cg19592637	0.00540957	0.0161207	0.737375

## Sheet: Supp 8
Supplementary Table 8: Replication analysis of the MPA associated CpG sites (N=79) identified in EPIPREG in MPVA data from ALSPAC
CpG	Effect	SE	p-value	FDR
cg12424475	-0.0723801	0.02498	0.00396854	0.305578
cg01699524	-0.0644432	0.0343497	0.0613724	0.981271
cg03302378	0.0559182	0.0331284	0.0922076	0.981271
cg05654289	-0.0386394	0.0234103	0.0996211	0.981271
cg02014733	0.0421322	0.027284	0.123331	0.981271
cg21871583	0.0395074	0.0293119	0.178479	0.981271
cg22983694	0.0452002	0.0353307	0.201519	0.981271
cg22654137	-0.0491355	0.0384894	0.202486	0.981271
cg25733599	-0.0341696	0.0275163	0.215042	0.981271
cg25740565	0.0238094	0.0204006	0.243868	0.981271
cg19386159	0.0148398	0.0136469	0.277511	0.981271
cg10709027	-0.0180581	0.0167989	0.283043	0.981271
cg08195029	-0.013086	0.0124482	0.293789	0.981271
cg03139377	0.0188254	0.0183376	0.30523	0.981271
cg14523238	0.0233505	0.0228784	0.308046	0.981271
cg27119428	0.032952	0.0323458	0.308943	0.981271
cg24826527	-0.0300979	0.0305378	0.324929	0.981271
cg19409060	-0.0315484	0.0333848	0.345235	0.981271
cg25533943	0.0361179	0.0389143	0.353897	0.981271
cg10370564	0.0182194	0.0197175	0.356034	0.981271
cg07128799	-0.0300079	0.0335941	0.372262	0.981271
cg04436994	-0.0317904	0.0362512	0.381044	0.981271
cg19466640	-0.0169793	0.0193889	0.381709	0.981271
cg19592637	0.0253391	0.0311508	0.416454	0.981271
cg19011710	-0.0204788	0.0253426	0.419527	0.981271
cg05242653	-0.0222178	0.028667	0.438782	0.981271
cg11949866	0.0203276	0.0276252	0.462265	0.981271
cg04910470	0.00995821	0.013569	0.463444	0.981271
cg16072664	0.0220673	0.030091	0.463775	0.981271
cg10245910	0.0224835	0.03108	0.469852	0.981271
cg03906304	0.0218394	0.0324235	0.500977	0.981271
cg02255184	-0.00907753	0.0136757	0.507221	0.981271
cg16348962	-0.0108019	0.0175423	0.538401	0.981271
cg07919197	-0.0177388	0.0292768	0.544927	0.981271
cg05657462	-0.00965239	0.0161882	0.551338	0.981271
cg07726904	-0.0217582	0.0388419	0.575676	0.981271
cg26612563	-0.00940899	0.01888	0.618506	0.981271
cg24499677	0.0096668	0.0200342	0.629704	0.981271
cg14270590	-0.00973733	0.0247212	0.693876	0.981271
cg20317437	0.00872904	0.0222418	0.694928	0.981271
cg05931606	0.00489178	0.0128324	0.703253	0.981271
cg14774288	0.010461	0.0288738	0.71732	0.981271
cg16366656	-0.0104271	0.0289135	0.718567	0.981271
cg04957663	0.00765094	0.0212353	0.718819	0.981271
cg14689317	-0.0139454	0.0396488	0.725232	0.981271
cg10142189	-0.00501086	0.0142724	0.725708	0.981271
cg11936089	0.0139721	0.0407674	0.731985	0.981271
cg21477907	-0.0104325	0.0307075	0.734233	0.981271
cg01345841	0.0069838	0.0207603	0.736745	0.981271
cg25327839	0.0112115	0.0348462	0.747817	0.981271
cg03791486	-0.00647775	0.0206184	0.753554	0.981271
cg00900124	-0.00828683	0.0270609	0.75959	0.981271
cg07909359	-0.00453144	0.0154945	0.770091	0.981271
cg25324047	-0.00599709	0.0233252	0.797228	0.981271
cg20856413	-0.00438062	0.017276	0.799961	0.981271
cg00939627	0.0068576	0.027802	0.8053	0.981271
cg02543993	-0.00864873	0.0367844	0.814237	0.981271
cg21883621	0.00329674	0.015198	0.828382	0.981271
cg01840333	-0.00887978	0.0438196	0.839516	0.981271
cg23842941	-0.00574954	0.0302956	0.849577	0.981271
cg10313167	0.0034925	0.0186453	0.851511	0.981271
cg24688856	0.00371409	0.0207002	0.857697	0.981271
cg09694280	-0.00936487	0.0535341	0.861221	0.981271
cg16417909	-0.00458264	0.0266487	0.863553	0.981271
cg05094046	-0.00281579	0.0176662	0.873443	0.981271
cg16075951	0.00601966	0.039003	0.877421	0.981271
cg13007349	0.00248404	0.021658	0.908746	0.981271
cg17337791	-0.00285777	0.0287351	0.920829	0.981271
cg24879426	0.00152522	0.0154327	0.921323	0.981271
ch.4.2387433R	0.00285835	0.0315477	0.927853	0.981271
cg09969776	0.0022586	0.0273142	0.93414	0.981271
cg21964231	0.00213446	0.0420451	0.959537	0.981271
cg19933320	-0.00241626	0.0479465	0.959833	0.981271
cg11153071	0.00270233	0.0543588	0.960376	0.981271
cg15934095	-0.00150143	0.0305968	0.960887	0.981271
cg18248869	-0.00126713	0.0320952	0.968527	0.981271
cg25130390	0.000740171	0.0335843	0.982428	0.982428

## Sheet: Supp 9
Supplementary Table 0: Replication analysis of the MPA associated CpG sites (N=79) identified in EPIPREG in Vigorous data from ALSPAC
CpG	Estimate	Std. Error	p-value	FDR
cg10370564	0.0517066	0.0251629	0.0405421	0.954464
cg12424475	-0.0580687	0.0322169	0.0722322	0.954464
cg19592637	0.0681328	0.039808	0.0877597	0.954464
cg04436994	-0.0761004	0.0463456	0.101374	0.954464
cg02014733	0.0550447	0.0349613	0.116177	0.954464
cg04910470	0.0270926	0.0173479	0.119147	0.954464
cg21871583	0.0577166	0.0375386	0.124957	0.954464
cg10245910	0.0564985	0.0397557	0.156056	0.954464
cg05654289	-0.0424621	0.0300282	0.15812	0.954464
cg03302378	0.0580601	0.0425073	0.172744	0.954464
cg07726904	-0.0633631	0.0496956	0.203043	0.954464
cg19011710	-0.038323	0.0324473	0.238272	0.954464
cg03139377	0.0265845	0.0234936	0.258498	0.954464
cg10709027	-0.0233448	0.0215278	0.278841	0.954464
cg19466640	-0.0262442	0.0248367	0.291302	0.954464
cg11949866	0.036441	0.0353797	0.303635	0.954464
cg24826527	-0.0389351	0.0391344	0.320385	0.954464
cg25130390	0.0424949	0.0429869	0.32348	0.954464
cg25733599	-0.0346722	0.0352885	0.32643	0.954464
cg11153071	-0.0634649	0.0695904	0.362331	0.954464
cg27119428	0.0376317	0.0414634	0.364643	0.954464
cg22983694	0.0404251	0.0453251	0.372989	0.954464
cg25533943	0.0420757	0.0498794	0.399427	0.954464
cg19933320	-0.0510844	0.061392	0.40585	0.954464
cg16348962	-0.0175223	0.0224746	0.436059	0.954464
cg14774288	0.0279352	0.0369824	0.450476	0.954464
cg01840333	-0.041315	0.0561211	0.462056	0.954464
cg14689317	-0.0366628	0.050786	0.470774	0.954464
cg22654137	-0.0351206	0.0493948	0.477489	0.954464
cg25324047	0.0207474	0.0298765	0.487811	0.954464
cg15934095	-0.0271788	0.0391874	0.488361	0.954464
cg13007349	-0.0187544	0.02774	0.499384	0.954464
cg16072664	0.0223509	0.0385724	0.56261	0.954464
cg01345841	0.0146125	0.0265988	0.583061	0.954464
cg10142189	0.00978924	0.0182869	0.59273	0.954464
cg10313167	-0.0127281	0.0238872	0.594439	0.954464
cg05242653	-0.0192301	0.0367528	0.601107	0.954464
cg20317437	-0.0145124	0.0284999	0.610887	0.954464
cg19386159	0.00891421	0.0175091	0.610951	0.954464
cg02255184	0.00885043	0.01753	0.613926	0.954464
cg04957663	-0.0124175	0.0272111	0.648395	0.954464
cg25740565	0.011549	0.0261822	0.659379	0.954464
cg05931606	0.00721659	0.0164441	0.661004	0.954464
cg07909359	0.00842004	0.0198544	0.671729	0.954464
cg02543993	-0.0195038	0.0471337	0.679244	0.954464
cg23842941	-0.0157519	0.0388186	0.685121	0.954464
cg14270590	0.0124654	0.0316811	0.694186	0.954464
cg21964231	-0.0202841	0.0538728	0.706732	0.954464
cg19409060	-0.015367	0.0428247	0.719909	0.954464
cg24879426	-0.0069244	0.0197748	0.726401	0.954464
cg09969776	0.0122538	0.034999	0.726435	0.954464
cg16417909	0.0114355	0.0341478	0.737889	0.954464
cg18248869	-0.0132078	0.0411259	0.748261	0.954464
cg08195029	0.00494548	0.015973	0.757015	0.954464
cg00939627	-0.0109078	0.0356278	0.759643	0.954464
cg25327839	0.0131609	0.0446575	0.76837	0.954464
cg16366656	-0.0104916	0.037056	0.777226	0.954464
cg21477907	-0.0108487	0.0393547	0.782949	0.954464
cg07919197	0.00930186	0.0375336	0.804395	0.954464
cg11936089	0.0122383	0.052249	0.814927	0.954464
cg03791486	-0.00603757	0.0264247	0.819389	0.954464
cg00900124	0.00784207	0.0346813	0.821225	0.954464
cg07128799	-0.00973637	0.0430923	0.821362	0.954464
cg14523238	0.00637212	0.029356	0.82827	0.954464
cg24499677	0.00467253	0.0256809	0.855718	0.954464
cg05094046	0.00406954	0.0226396	0.857438	0.954464
cg16075951	0.00714969	0.0499839	0.886331	0.954464
cg21883621	-0.00277515	0.0194774	0.886773	0.954464
cg24688856	0.00360784	0.0265285	0.891891	0.954464
cg17337791	-0.00498406	0.0368246	0.892407	0.954464
cg09694280	-0.00836339	0.0686071	0.903037	0.954464
cg20856413	0.00268975	0.0221412	0.903371	0.954464
ch.4.2387433R	-0.00453287	0.0404292	0.910786	0.954464
cg03906304	-0.0039667	0.041575	0.924036	0.954464
cg01699524	-0.00390462	0.0442136	0.929673	0.954464
cg05657462	0.00116567	0.0207548	0.95524	0.967809
cg26612563	-8.6085e-05	0.0242028	0.997164	0.997164

## Sheet: Supp 10
Supplementary Table 10: Comparison between the CpG sites previously identified in the litterature with EPIPREG
						MODEL 1						MODEL 2
			Coeffcients original publication			SB EWAS			MPA EWAS			SB EWAS			MPA EWAS
CpG	Study doi	Variable in original study	Effect_op	SE	pvalue	Effect	SE	pvalue	Effect	SE	pvalue	Effect	SE	pvalue	Effect	SE	pvalue
cg24155427*	10.1249/MSS.0000000000002174	MVPA (questionnaire)	NA	NA	1.19E-09	-0.00239529969912681	0.00582868112807052	0.681366167411569	0.0115549756064006	0.0125046874562144	0.356110985202263	-0.00112819482680293	0.00722849017751311	0.876065362810071	0.01316094	0.01643272	0.4237478
cg09565397*	10.1249/MSS.0000000000002174	MVPA (questionnaire)	NA	NA	1.57E-07	0.000453669145684951	0.00453153011920305	0.920315794845992	0.00755715109367491	0.0099979096755976	0.450272827705757	0.00137955480674436	0.0057473774402411	0.810457584039594	0.0114116160893896	0.01643273	0.38623349343903
cg27071152	10.1111/acel.13828	MVPA	-0.489	0.097	4.459e-07	-0.00875740190063507	0.0111567889841603	0.433040007409638	-0.00626578683239996	0.0239841200307256	0.794060929757924	-0.0236257348829641	0.0138452538931558	0.0889669492581969	0.0124257952212533	0.0314187951462769	0.692732480551606
cg00484396	10.1111/acel.13828	MVPA	0.288	0.058	6.740e-07	-0.0385311277222259	0.031099665706184	0.216213353803336	-0.00182845793766633	0.0670503469341947	0.978260366380289	-0.0439405545490965	0.0389518802063278	0.260085009900902	-0.04527167	0.08788095	0.6067844
cg02024705	10.1111/acel.13828	MVPA	0.102	0.021	1.671e-06	-0.00823522690170758	0.0139198561267065	0.554499829849317	0.032737491149233	0.0298905449607085	0.274182509681361	9.26989228582766e-06	0.0174011165314166	0.999575266470118	0.02382109	0.03930935	0.5449264
cg21164418	10.1111/acel.13828	MVPA	-0.107	0.023	3.808e-06	-0.0011519656092033	0.00718142260948646	0.872657558145011	-0.0142013693752994	0.0152761236495551	0.35323867301458	-0.00432943254662117	0.0088983235484964	0.626906917289039	-0.01758216	0.01997412	0.3793722
cg20630690	10.1111/acel.13828	MVPA	0.080	0.018	5.923e-06	-0.00656734212793713	0.00641695182597976	0.306824913213346	0.0042044770672973	0.0137997332898716	0.760796618979359	-0.00557447724419974	0.00795854754104466	0.484130796328638	-0.004664692	0.01812	0.7969995
cg01980521	10.1111/acel.13828	MVPA	0.105	0.023	7.326e-06	0.00415504693618436	0.0070540833627164	0.55623244269036	0.00382414892969568	0.0151645541415015	0.801055944266149	0.0092292211895055	0.00878975829369614	0.294491798769334	0.0003240431	0.01991307	0.9870262
cg12078958	10.1111/acel.13828	MVPA	0.106	0.024	8.287e-06	0.00406511614481969	0.00714500972883098	0.569767032766552	0.000380429071715953	0.015351283182063	0.980243635529033	0.0123493736187305	0.00882941011145679	0.162822734870678	-0.01552241	0.02013028	0.441183
cg02493524	10.1111/acel.13828	total MET-hours	4.01E-03	7.67E-04	1.88E-07	0.00809785184179892	0.0141996156462696	0.568858211414631	0.0101845711688442	0.030517630658235	0.738789913327836	0.0081597931945654	0.0176629172129201	0.644426986826852	0.02928271	0.04006124	0.4653128
cg12325351	10.1111/acel.13828	total MET-hours	-1.07E-03	2.13E-04	6.04E-07	0.00217462229505417	0.00441798941239186	0.622880636166047	0.00925790518100274	0.00946815581631035	0.328869422744691	0.00483279510913491	0.00546946548456301	0.377538957185644	0.01194323	0.01243241	0.3374095
cg21496511	10.1111/acel.13828	total MET-hours	-1.41E-03	2.86E-04	8.54E-07	-0.00645405110533657	0.00588416327570081	0.273480444334135	0.00234228034555101	0.0126587610799409	0.853313660512476	-0.00764829286827481	0.00730805230739952	0.296047400364091	-0.001962843	0.01662629	0.9060925
cg18193094	10.1111/acel.13828	total MET-hours	2.06E-03	4.30E-04	1.80E-06	-0.00843081846121756	0.00923985772343557	0.362183413690702	0.00732567356343621	0.0198984081038385	0.7129875756604	-0.0166434190587144	0.011573787059273	0.151346823061716	0.02106542	0.02610541	0.4202686
cg19237047	10.1111/acel.13828	total MET-hours	-1.27E-03	2.66E-04	2.09E-06	0.00146447160931047	0.00709508273785248	0.836596531750705	0.012347839386049	0.0151939242457869	0.416967006112248	0.00932875310350174	0.00885132690428108	0.292713642315651	0.00412191894836832	0.020003930974552	0.836870926964935
cg23299462	10.1111/acel.13828	total MET-hours	-1.37E-03	2.90E-04	2.45E-06	0.00639071110603026	0.00867295384268315	0.461716703437517	-0.000383323298240429	0.0186680567351204	0.983629651457445	0.0132491862136439	0.0108245301448289	0.221817408147928	-0.00833514835204891	0.0244901414628367	0.733805159383274
cg08264338	10.1111/acel.13828	total MET-hours	-1.89E-03	4.04E-04	2.96E-06	-0.00809990836623899	0.00623693895261353	0.194924665228318	0.0248405350069837	0.0133572977883698	0.0637912282582933	-0.00894207166794271	0.00773515148783798	0.248480318485553	0.03357633	0.01756209	0.05673394
cg00056202	10.1111/acel.13828	total MET-hours	2.51E-03	5.38E-04	3.28E-06	0.0203274419232415	0.0176239493068475	0.249563908098056	-0.0093158342716316	0.0388216044842106	0.810502797061568	0.0454060392985282	0.0220817578049791	0.0405262782001005	-0.05164582	0.05195008	0.3208685
cg17385847	10.1111/acel.13828	total MET-hours	1.28E-03	2.78E-04	4.23E-06	0.010157494005096	0.0175285258936966	0.562658257959892	0.0509411879579055	0.0374922026341489	0.175165147558403	0.0093842296417746	0.0217379283204569	0.666243366709215	0.104853000226788	0.0492260486594072	0.0339107703073305
cg09557462	10.1111/acel.13828	total MET-hours	1.87E-03	4.09E-04	4.97E-06	-0.0026658998800658	0.010420825776955	0.79824117856742	0.000490241599075655	0.0223813710375915	0.982537358240521	-0.0109756980988063	0.0130304448423957	0.400208531556851	0.01760055	0.02933964	0.5489802
cg07093177	10.1111/acel.13828	total MET-hours	-2.65E-03	5.85E-04	6.06E-06	-0.0014727282818416	0.00653536095929711	0.821843422191349	0.0130023387932727	0.0140182268251096	0.354305059773979	0.00155352934532449	0.00810117352213026	0.848039671798849	0.0123018523837932	0.0184222171699534	0.504730424895035
cg15885440	10.1111/acel.13828	total MET-hours	1.61E-03	3.62E-04	9.72E-06	0.0114016971666543	0.0128518568454393	0.375618037616796	-0.0409742347562465	0.0275785023271488	0.13827691379357	-0.00562050758645433	0.0158632410528157	0.723326734703656	-0.009241405	0.03619311	0.7986184
*Identified through non linear associations, no coefficients reported in the originl study

[truncated: 5 more sheets: Supp 11, Supp 12, Supp 13, Supp 14, Supp 15]
